# Supplementary material for: Bacterial Adaptation to Venom in Snakes and Arachnida
Source: Microbiol Spectr. 2022 May 23;10(3):e02408-21. doi: 10.1128/spectrum.02408-21 (PMC9248900; doi:10.1128/spectrum.02408-21)
Supplement: SUPPLEMENTAL FILE 2 — Supplemental material. Download spectrum.02408-21-s002.xlsx, XLSX file, 1 MB [file spectrum.02408-21-s002.xlsx]

## Sheet: Cover Sheet
Bacterial adaptation to venom in snakes and arachnida.
E. Esmaeilishirazifard1,2†, L. Usher1,2†, C. Trim3, H. Denise4, V. Sangal5, G.H. Tyson6, A. Barlow7, K.F. Redway1, J.D. Taylor1,2,8, M. Kremyda-Vlachou1, S. Davies5. T. D. Loftus9, M.M.G. Lock9, K. Wright1, A. Dalby1, L.A.S. Snyder10, W. Wuster11, S. Trim9, and S.A. Moschos1,2,5.*
Affiliations:
1Department of Biomedical Sciences, Faculty of Science and Technology, University of Westminster, London, U.K., E.U.
2Westminster Genomic Services, Faculty of Science and Technology, University of Westminster, London, U.K., E.U.
3School of Psychology and Life Sciences, Faculty of Science, Engineering and Social Sciences, Canterbury Christ Church University, Canterbury, Kent, U.K.
4EMBL-EBI European Bioinformatics Institute, Wellcome Trust Genome Campus, Hinxton, Cambridge, UK.
5Department of Applied Sciences, Faculty of Health and Life Sciences, Northumbria University, Newcastle, Tyne and Wear, UK.
6Food and Drug Administration, Center for Veterinary Medicine, Office of Research. Laurel, MD, USA.
7Institute for Biochemistry and Biology, University of Potsdam, Potsdam, Germany.
8School of Environment and Life Sciences, University of Salford, Salford, Greater Manchester, U.K.
9Venomtech Limited, Discovery Park, Sandwich, Kent, UK.
10School of Life Sciences, Pharmacy, and Chemistry, Kingston University, Kingston Upon Thames, London, UK.
11School of Biological Sciences, College of Natural Sciences, Bangor University, Bangor, Wales, U.K.
*Correspondence to: sterghios.moschos@northumbria.ac.uk.
†These authors contributed equally to this manuscript.

## Sheet: Table S1
Table S1: Microbial colony recovery from individual envenomation samples and apparatus collected from snakes, spiders and scorpions as observed in three types of agar.
		Agar type
Species	Sample type	Blood	MacConkey	Mannitol Salt
N/A	Plating Control	ND	ND	ND
	Blinded water control	ND	ND	ND
B. arietans	oral	*	ND	ND
	envenomation 1	ND	ND	ND
	lyophilised	ND	ND	ND
	wild	ND	ND	ND
		ND	ND	ND
		ND	ND	ND
		ND	ND	ND
		ND	ND	ND
		ND	ND	ND
		ND	ND	ND
		ND	ND	ND
N. nigricollis	oral	**/F	*	ND
		**/F	*	ND
		**	ND	ND
	envenomation 1	ND	ND	ND
		***	***	ND
		**/***	***	ND
		**/***	***	ND
	envenomation 2	*/***	***	ND
		*/***	***	ND
		***	***	ND
B. atrox	oral	*/*	**	*/*
		*/*	*	*
	envenomation 1	*	ND	ND
		ND	ND	ND
		ND	ND	ND
C. atrox	oral	*	*	*
		*	ND	ND
	envenomation 1	ND	ND	ND
		ND	ND	ND
O. scutallatus	oral	**	ND	ND
		*	*	ND
	envenomation 1	ND	ND	ND
		ND	ND	ND
P. regalis	fang	*	*	ND
		*	ND	*
		*/***	*	ND
	envenomation 1	***	***	ND
		***/**	*	ND
		***	**	ND
	envenomation 2	***	**	ND
		*/**	ND	ND
		**	ND	ND
L. parahybana	fang	**/**	*	ND
		**/***	**	**
		**	*	**
	envenomation 1	ND	ND	ND
		ND	ND	ND
		***	***	*
		*	ND	ND
		*	ND	ND
	envenomation 2	ND	ND	ND
		*	ND	*
		ND	ND	ND
		ND	ND	ND
		**	*	ND
ND: none detected
*: 1-10 bacterial colonies
**: 11-50 bacterial colonies
***:>50 bacterial colonies
/: more than one colony type
F: fungal colony

## Sheet: Table S2
Table S2: Isolate identification using BioMerieux biochemical strips.
		Species (% Confidence Interval)
Animal no.	Sample type	1	2	3
1	O	S. haemolyticus (47.9)	S. aureus (17.9)	S. saprophyticus (15.2)
	E1	S. haemolyticus (35.8)	S. warneri (32.0)	S. homini (16.1)
	E2	S. haemolyticus (35.8)	S. warneri (32.0)	S. homini (16.1)
2	O	S. haemolyticus (47.9)	S. aureus (17.9)	S. saprophyticus (15.2)
	E1	P. vulgaris (62.7)	P. penneri (35.2)	P. mirabilis (2.0)
	E1	S. haemolyticus (35.8)	S. warneri (32.0)	S. homini (16.1)
	E2	S. haemolyticus (36.2)	S. saprophyticus (19.5)	S. aureus (18.2)
3	O	S. cohnii ssp cohnii (35.5)	S. warnerii (19.7)	S. capitis (15.5)
	E1	S. haemolyticus (35.8)	S. saprophyticus (32.0)	S. homini (16.1)
	E2	S. haemolyticus (36.2)	S. saprophyticus (19.5)	S. aureus (18.2)
O: oral swab sample
E1: envenomation 1
E2: envenomation 2

## Sheet: Table S3
Table S3: Comparative genomic analysis of the venom-derived E. faecalis isolates.
			Genome assembly metrics						PlasmidFinder v.1.3					repA-2 BLASTn
Animal no.	Isolate origin		Size (Mb)	GC mol%	No. of contigs	Contig N50 (bp)	Average coverage		Plasmid	Gene	Coverage (%)	Identity (%)		Identity (%)	Coverage (%)
1	O		3.24	36.8	111	118306	85		pTEF2	repA-2	99.4	96.22		96.15	100
	E1		3.24	36.8	112	153505	210		pTEF2	repA-2	99.41	96.22		96.15	100
	E2		3.04	37.1	150	44899	44		pTEF2	repA-2	91.27	96.22		96.25	100
2	O		3.24	36.8	109	152238	207		pTEF2	repA-2	-	-		97.14	99
	E1		3.24	36.8	110	92973	92		pTEF2	repA-2	91.27	96.22		96.25	100
	E2		3.24	36.8	113	137718	72		pTEF2	repA-2	63	98.9		98.9	63*
														93.63	47*
3	O		2.9	37.2	28	347828	315		-	-	-	-		90.45	39
	E1		2.91	37.2	30	262705	297		-	-	-	-		90.45	39
	E2		2.91	37.2	47	100319	61		-	-	-	-		90.45	39
O: oral sample
E1: envenomation 1
E2: envenomation 2
*: gene split across two contigs resulting in only the larger portion (63% coverage) being identified by PlasmidFinder v1.3, whereas both halves were identified by BLASTn (63% coverage on one contig, 47% coverage on another)

## Sheet: Table S4
Table S4: Comparison of pTEF plasmid genomic elements in venom-resistant E. faecalis genomes groups isolates by animal of origin.
		Average base reads per plasmid				Average base read ratio
Animal no.	Isolate origin	pTEF1	pTEF2	pTEF3		pTEF1:pTEF2	pTEF2:pTEF3	pTEF1:pTEF3
1	O	5.245	6.524	4.031		0.8	1.62	1.3
	E1	16.007	19.556	12.68		0.82	1.54	1.26
	E2	9.726	9.086	5.896		1.07	1.54	1.65
2	O	15.196	17.444	10.808		0.87	1.61	1.41
	E1	5.081	6.617	4.29		0.77	1.54	1.18
	E2	4.407	5.483	3.504		0.8	1.56	1.26
3	O	1.472	5.738	8.639		0.26	0.66	0.17
	E1	1.643	6.179	8.908		0.27	0.69	0.18
	E2	0.388	1.604	2.321		0.24	0.69	0.17
O: oral sample
E1: envenomation 1
E2: envenomation 2

## Sheet: Table S5
Table S5: List of genes present in E. faecalis isolates from venom but absent in strains V583 and OG1RF.
				Locus tags
				Animal 1 locus tags				Animal 2				Animal 3
Gene name	Function	Gene Ontology	Notes	O	E1	E2		O	E1	E2		O	E1	E2
bceA_1	Bacitracin export ATP-binding protein BceA	toxin defence	Part of the ABC transporter complex BceAB (TC 3.A.1.123.5) involved in bacitracin export. Responsible for energy coupling to the transport system, invoolved in antibiotic resistance	S22_01256	V36_01209	V29_00738		S17_00593	V31_00720	V28_00625		S3_01304	V33_01070	V23_01122
group_908	Bacteriophage peptidoglycan hydrolase	phage gene	Baseplate central spike complex-associated lysozyme that is essential for the localized hydrolysis of bacterial cell wall in the periplasmic space, a necessary step for viral DNA ejection into the host cell. Involved in the tail assembly. A phage gene	S22_02692	V36_02779	V29_02071		S17_02721	V31_02735	V28_02803		S3_02390	V33_02437	V23_01319
tagF	CDP-glycerol:poly(glycerophosphate) glycerophosphotransferase	wall/ membrane integrity	Responsible for the polymerization of the main chain of the major teichoic acid by sequential transfer of glycerol phosphate units from CDP-glycerol to the disaccharide linkage unit. Synthesizes polymers of approximately 35 glycerol phosphate units in length	S22_00210	V36_00838	V29_03157		S17_01472	V31_02991	V28_01041		S3_00197	V33_00670	V23_00342
group_1646	CHAP domain protein	wall/ membrane integrity	CHAP domain poteins are involved in cell wall metabolism, CHAP is an amidase	S22_02263	V36_02402	V29_02848		S17_02408	V31_02534	V28_02503		S3_02697	V33_02722	V23_02555
dnaA_1	Chromosomal replication initiator protein DnaA	cell division	DNA replication - higher growth rate	S22_02479	V36_01696	V29_03128		S17_01518	V31_01130	V28_01500		S3_01777	V33_01557	V23_00020
dnaE_1	DNA polymerase III subunit alpha	cell division	DNA polymerase	S22_02800	V36_01492	V29_00139		S17_01269	V31_01079	V28_01452		S3_02195	V33_02234	V23_01550
group_2090	FtsX-like permease family protein	cell division	important in cell division	S22_01257	V36_01210	V29_00737		S17_00594	V31_00719	V28_00624		S3_01305	V33_01071	V23_01121
group_2678	Holin family protein	unknown	unknown	S22_02689	V36_02777	V29_02073		S17_02723	V31_02737	V28_02805		S3_02388	V33_02435	V23_01321
ykfB	L-Ala-D/L-Glu epimerase	wall/ membrane integrity	This protein is involved in the pathway peptidoglycan degradation, which is part of Cell wall degradation	S22_00706	V36_00316	V29_02147		S17_00311	V31_00550	V28_00114		S3_00737	V33_00151	V23_01424
limB	Limonene 1,2-monooxygenase	toxin defence	Terpene metabolism and detoxification	S22_01769	V36_01758	V29_00422		S17_01579	V31_01192	V28_01561		S3_01833	V33_01616	V23_00077
acm	Lysozyme M1 precursor	wall/ membrane integrity	Hydrolysis of (1->4)-beta-linkages between N-acetylmuramic acid and N-acetyl-D-glucosamine residues in a peptidoglycan and between N-acetyl-D-glucosamine residues in chitodextrins.	S22_02598	V36_02623	V29_02855		S17_02609	V31_02647	V28_02684		S3_02844	V33_02890	V23_02819
macB_5	Macrolide export ATP-binding/permease protein MacB	toxin defence	Part of the tripartite efflux system MacAB-TolC. MacB is a non-canonical ABC transporter that contains transmembrane domains (TMD), which form a pore in the inner membrane, and an ATP-binding domain (NBD), which is responsible for energy generation. When overexpressed, the system confers resistance against macrolides composed of 14- and 15-membered lactones but no or weak resistance against 16-me…	S22_00810	V36_00478	V29_01871		S17_00800	V31_01967	V28_02110		S3_02492	V33_02809	V23_02453
misCA	Membrane protein insertase MisCA precursor	wall/ membrane integrity	regulation of bacterial membrane proteins - could be because of venom enzymes destroying membrane protins and thus this could be a compensation mechanism	S22_02476	V36_01693	V29_03125		S17_01515	V31_01127	V28_01497		S3_01774	V33_01554	V23_00017
group_2918	O-Antigen ligase	wall/ membrane integrity	This protein is involved in the pathway LPS core biosynthesis, which is part of Bacterial outer membrane biogenesis	S22_00206	V36_00843	V29_02633		S17_01468	V31_00335	V28_01037		S3_00201	V33_00674	V23_00338
yknX_2	Putative efflux system component YknX			S22_00808	V36_00475	V29_01873		S17_00798	V31_01965	V28_02107		S3_02467	V33_02512	V23_01244
epsH	Putative glycosyltransferase EpsH	wall/ membrane integrity	May be involved in the production of the exopolysaccharide (EPS) component of the extracellular matrix during biofilm formation. EPS is responsible for the adhesion of chains of cells into bundles. Required for biofilm maintenance	S22_00211	V36_00837	V29_02872		S17_01473	V31_02992	V28_01042		S3_00196	V33_00669	V23_00343
rfbX_1	Putative O-antigen transporter	wall/ membrane integrity	This protein is involved in the pathway LPS O-antigen biosynthesis, which is part of Bacterial outer membrane biogenesis.	S22_00209	V36_00839	V29_03158		S17_01471	V31_02990	V28_01040		S3_00198	V33_00671	V23_00341
group_1687	Putative peptidoglycan binding domain protein	wall/ membrane integrity	cell wall maintanence	S22_03003	V36_03097	V29_02199		S17_03046	V31_03080	V28_03037		S3_02381	V33_02428	V23_01328
degU	Transcriptional regulatory protein DegU	gene regulation	critical in transcription	S22_01253	V36_01205	V29_02714		S17_00589	V31_00723	V28_00628		S3_01302	V33_01068	V23_00422
group_2149	TraX protein	wall/ membrane integrity	maintainence of pili, cell surface appendages	S22_02601	V36_02626	V29_02852		S17_02612	V31_02650	V28_02687		S3_02841	V33_02893	V23_02816
wbbD	UDP-Gal:alpha-D-GlcNAc-diphosphoundecaprenol beta-1,3-galactosyltransferase	wall/ membrane integrity	Catalyzes the addition of Gal, the second sugar moiety of the O7-antigen repeating unit, to GlcNAc-pyrophosphate-undecaprenol	S22_00213	V36_00835	V29_02874		S17_01616	V31_02994	V28_01044		S3_00195	V33_00668	V23_00345
group_2677	hypothetical protein	unknown	unknown	S22_02690	V36_02778	V29_02072		S17_02722	V31_02736	V28_02804		S3_02389	V33_02436	V23_01320
group_2187	hypothetical protein	unknown	unknown	S22_02968	V36_02916	V29_02309		S17_02888	V31_02933	V28_02920		S3_02441	V33_02487	V23_01269
group_1688	hypothetical protein	unknown	unknown	S22_02969	V36_02917	V29_02310		S17_02889	V31_02934	V28_02921		S3_02443	V33_02489	V23_01267
group_2227	hypothetical protein	unknown	unknown	S22_02982	V36_03075	V29_02726		S17_03186	V31_03212	V28_03159		S3_02836	V33_02898	V23_02811
group_2213	hypothetical protein	unknown	unknown	S22_03004	V36_03098	V29_02200		S17_03047	V31_03081	V28_03038		S3_02380	V33_02427	V23_01329
group_2216	hypothetical protein	unknown	unknown	S22_03029	V36_03124	V29_02742		S17_03071	V31_03105	V28_03062		S3_01994	V33_02033	V23_02657
group_2091	hypothetical protein	unknown	unknown	S22_01259	V36_01212	V29_00735		S17_00596	V31_00717	V28_00622		S3_01306	V33_01072	V23_01120
group_2116	hypothetical protein	unknown	unknown	S22_02060	V36_02189	V29_00807		S17_02201	V31_02209	V28_02225		S3_00284	V33_00755	V23_00255
group_2121	hypothetical protein	unknown	unknown	S22_02095	V36_02154	V29_00772		S17_02236	V31_02174	V28_02260		S3_00397	V33_00868	V23_01656
group_2113	hypothetical protein	unknown	unknown	S22_02534	V36_01649	V29_02760		S17_01960	V31_01533	V28_01255		S3_01489	V33_01255	V23_02034
group_2676	hypothetical protein	unknown	unknown	S22_02694	V36_02781	V29_02069		S17_02719	V31_02733	V28_02801		S3_02392	V33_02439	V23_01317
group_2109	hypothetical protein	unknown	unknown	S22_00203	V36_00846	V29_02636		S17_01465	V31_00332	V28_02459		S3_00204	V33_00677	V23_00335
group_2111	hypothetical protein	unknown	unknown	S22_00300	V36_01523	V29_00365		S17_01698	V31_01302	V28_01130		S3_00114	V33_00587	V23_01237
group_1631	hypothetical protein	unknown	unknown	S22_02059	V36_02190	V29_00808		S17_02200	V31_02210	V28_02224		S3_00283	V33_00754	V23_00256
group_2632	hypothetical protein	unknown	unknown	S22_02264	V36_02403	V29_02847		S17_02409	V31_02535	V28_02502		S3_02696	V33_02721	V23_02554
group_2661	hypothetical protein	unknown	unknown	S22_02599	V36_02624	V29_02854		S17_02610	V31_02648	V28_02685		S3_02843	V33_02891	V23_02818
group_2148	hypothetical protein	unknown	unknown	S22_02600	V36_02625	V29_02853		S17_02611	V31_02649	V28_02686		S3_02842	V33_02892	V23_02817
group_115	hypothetical protein	unknown	unknown	S22_02602	V36_02627	V29_02851		S17_02613	V31_02651	V28_02688		S3_02840	V33_02894	V23_02815
group_2157	hypothetical protein	unknown	unknown	S22_02688	V36_02776	V29_02074		S17_02724	V31_02738	V28_02806		S3_02387	V33_02434	V23_01322
group_2154	hypothetical protein	unknown	unknown	S22_02696	V36_02783	V29_02067		S17_02717	V31_02731	V28_02799		S3_02446	V33_02492	V23_01264
group_35	hypothetical protein	unknown	unknown	S22_01783	V36_01772	V29_00408		S17_01593	V31_01206	V28_01575		S3_01847	V33_01630	V23_00091
group_36	hypothetical protein	unknown	unknown	S22_01782	V36_01771	V29_00409		S17_01592	V31_01205	V28_01574		S3_01846	V33_01629	V23_00090
group_37	hypothetical protein	unknown	unknown	S22_01784	V36_01773	V29_00407		S17_01594	V31_01207	V28_01576		S3_01849	V33_01632	V23_00093
group_707	hypothetical protein	unknown	unknown	S22_01012	V36_00686	V29_01735		S17_01000	V31_01691	V28_00950		S3_00961	V33_01847	V23_00611
O: oral swab sample
E1: envenomation 1
E2: envenomation 2

## Sheet: Table S6
Table S6. List of genes that are specific to group A or group B N. nigricollis venom-derived isolates based on the comparison of 734 E. faecalis genomes using Roary with an identity threshold of 70%.
					Group B								Group A
					Locus tags
S. No	Gene	Non-unique Gene name	Function	No. isolates	Animal 1				Animal 2				Animal 3
					O (S22)	E1 (V36)	E2(V29)		O (S17)	E1 (V31)	E2 (V28)		O (S3)	E1 (V23)	E2 (V33)
1	group_17154		hypothetical protein	6	S22_00001	V36_03148	V29_03066		S17_03085	V31_00133	V28_01599
2	group_14668		Protein of unknown function	6	S22_00002	V36_03147	V29_03065		S17_03084	V31_00134	V28_01600
3	group_20494		hypothetical protein	6	S22_00003	V36_03146	V29_03064		S17_03083	V31_00135	V28_01601
4	group_20493		hypothetical protein	6	S22_00004	V36_03145	V29_03063		S17_03082	V31_00136	V28_01602
5	group_20492		hypothetical protein	6	S22_00005	V36_03144	V29_03062		S17_03081	V31_00137	V28_01603
6	group_18592		Peptidase family S41	6	S22_00006	V36_03143	V29_03061		S17_03080	V31_00138	V28_01604
7	group_2274		hypothetical protein	6	S22_00009	V36_03140	V29_00654		S17_03077	V31_00141	V28_01607
8	group_20398	ydaF	Putative ribosomal N-acetyltransferase YdaF	6	S22_00094	V36_00948	V29_01585		S17_01362	V31_00229	V28_01695
9	group_20399		CAAX amino terminal protease self- immunity	6	S22_00125	V36_00918	V29_01615		S17_01392	V31_00259	V28_01725
10	group_10122		RNA polymerase sigma factor WhiG	6	S22_00787	V36_00454	V29_03015		S17_00777	V31_01944	V28_02086
11	group_4878	manZ_7	Mannose permease IID component	6	S22_00789	V36_00456	V29_01892		S17_00779	V31_01946	V28_02088
12	group_20386		hypothetical protein	6	S22_00798	V36_00465	V29_01883		S17_00788	V31_01955	V28_02097
13	group_7588		Peptidase family S41	6	S22_00815	V36_00483	V29_01866		S17_00805	V31_01972	V28_02115
14	group_20395		hypothetical protein	6	S22_00827	V36_00496	V29_02821		S17_00817	V31_01984	V28_02127
15	group_18564		Viral enhancin protein	6	S22_00834	V36_00503	V29_01983		S17_00824	V31_01991	V28_02134
16	group_20396		hypothetical protein	6	S22_00835	V36_00504	V29_01982		S17_00825	V31_01992	V28_02135
17	group_20397	sinR	HTH-type transcriptional regulator SinR	6	S22_00836	V36_00505	V29_01981		S17_00826	V31_01993	V28_02136
18	group_20402		hypothetical protein	6	S22_01705	V36_02021	V29_01546		S17_01947	V31_00102	V28_01973
19	group_20403		Helix-turn-helix domain protein	6	S22_01706	V36_02022	V29_01545		S17_01948	V31_00103	V28_01974
20	group_20404		Sigma-70, region 4	6	S22_01707	V36_02023	V29_01544		S17_01949	V31_00104	V28_01975
21	group_11348		Transposase IS200 like protein	6	S22_01708	V36_02024	V29_01543		S17_01950	V31_00105	V28_01976
22	tdcE		PFL-like enzyme TdcE	6	S22_01709	V36_02025	V29_01541		S17_01951	V31_00106	V28_01977
23	csdB		4-hydroxyphenylacetate decarboxylase large subunit	6	S22_01710	V36_02026	V29_01540		S17_01952	V31_00107	V28_01978
24	group_20406		hypothetical protein	6	S22_01714	V36_02030	V29_01536		S17_01955	V31_00111	V28_01982
25	csdA		4-hydroxyphenylacetate decarboxylase activating enzyme	6	S22_01715	V36_02031	V29_01535		S17_01956	V31_00112	V28_01983
26	group_20408	lacR_3	Lactose phosphotransferase system repressor	6	S22_01716	V36_02032	V29_01534		S17_01957	V31_00113	V28_01984
27	group_20409		DNA-binding transcriptional regulator AgaR	6	S22_01717	V36_02033	V29_01533		S17_01958	V31_00114	V28_01985
28	group_1082		hypothetical protein	6	S22_01786	V36_01775	V29_00405		S17_01596	V31_01209	V28_01578
29	group_9584		hypothetical protein	6	S22_02054	V36_02195	V29_00813		S17_02195	V31_02215	V28_02219
30	group_20411		hypothetical protein	6	S22_02055	V36_02194	V29_00812		S17_02196	V31_02214	V28_02220
31	group_20412		hypothetical protein	6	S22_02056	V36_02193	V29_00811		S17_02197	V31_02213	V28_02221
32	group_20413		hypothetical protein	6	S22_02057	V36_02192	V29_00810		S17_02198	V31_02212	V28_02222
33	group_3486		hypothetical protein	6	S22_02059	V36_02190	V29_00808		S17_02200	V31_02210	V28_02224
34	group_20414		hypothetical protein	6	S22_02061	V36_02188	V29_00806		S17_02202	V31_02208	V28_02226
35	group_20415		hypothetical protein	6	S22_02062	V36_02187	V29_00805		S17_02203	V31_02207	V28_02227
36	group_20416		hypothetical protein	6	S22_02068	V36_02181	V29_00799		S17_02209	V31_02201	V28_02233
37	group_20417		hypothetical protein	6	S22_02073	V36_02176	V29_00794		S17_02214	V31_02196	V28_02238
38	group_20418		hypothetical protein	6	S22_02074	V36_02175	V29_00793		S17_02215	V31_02195	V28_02239
39	group_20419		hypothetical protein	6	S22_02075	V36_02174	V29_00792		S17_02216	V31_02194	V28_02240
40	group_20420		Phage tail protein	6	S22_02076	V36_02173	V29_00791		S17_02217	V31_02193	V28_02241
41	group_20421		hypothetical protein	6	S22_02077	V36_02172	V29_00790		S17_02218	V31_02192	V28_02242
42	group_20422		hypothetical protein	6	S22_02078	V36_02171	V29_00789		S17_02219	V31_02191	V28_02243
43	group_20423		hypothetical protein	6	S22_02079	V36_02170	V29_00788		S17_02220	V31_02190	V28_02244
44	group_20424		hypothetical protein	6	S22_02080	V36_02169	V29_00787		S17_02221	V31_02189	V28_02245
45	group_20425		hypothetical protein	6	S22_02081	V36_02168	V29_00786		S17_02222	V31_02188	V28_02246
46	group_20426		hypothetical protein	6	S22_02082	V36_02167	V29_00785		S17_02223	V31_02187	V28_02247
47	group_18574		hypothetical protein	6	S22_02087	V36_02162	V29_00780		S17_02228	V31_02182	V28_02252
48	group_17098		Adenosine monophosphate-protein transferase SoFic	6	S22_02089	V36_02160	V29_00778		S17_02230	V31_02180	V28_02254
49	group_17105		hypothetical protein	6	S22_02091	V36_02158	V29_00776		S17_02232	V31_02178	V28_02256
50	group_20427		hypothetical protein	6	S22_02097	V36_02152	V29_00770		S17_02238	V31_02172	V28_02262
51	group_20428		hypothetical protein	6	S22_02098	V36_02151	V29_00769		S17_02239	V31_02171	V28_02263
52	group_13481	inlJ	Internalin-J precursor	6	S22_02588	V36_02613	V29_03109		S17_02599	V31_02636	V28_02674
53	group_20448		hypothetical protein	6	S22_02603	V36_02659	V29_03132		S17_02614	V31_02684	V28_02689
54	group_20449		hypothetical protein	6	S22_02605	V36_02657	V29_03134		S17_02615	V31_02682	V28_02691
55	group_20450		hypothetical protein	6	S22_02606	V36_02656	V29_03135		S17_02616	V31_02681	V28_02692
56	group_5322		hypothetical protein	6	S22_02706	V36_02793	V29_02057		S17_02707	V31_02721	V28_02789
57	group_7095		hypothetical protein	6	S22_02765	V36_02953	V29_02369		S17_02751	V31_02969	V28_02957
58	group_20509		hypothetical protein	6	S22_02975	V36_03067	V29_02720		S17_03160	V31_03268	V28_03166
59	cysL_3		HTH-type transcriptional regulator CysL	6	S22_02976	V36_03068	V29_02721		S17_03161	V31_03269	V28_03167
60	arcB_2		Ornithine carbamoyltransferase, catabolic	6	S22_02981	V36_03074	V29_02725		S17_03185	V31_03211	V28_03158
61	group_20487		hypothetical protein	6	S22_03081	V36_03230	V29_02471		S17_03021	V31_03055	V28_03134
62	group_20488		hypothetical protein	6	S22_03083	V36_03232	V29_02473		S17_03023	V31_03057	V28_03136
63	group_20498		PTS system fructose IIA component	6	S22_03094	V36_03166	V29_02628		S17_03113	V31_00118	V28_03089
64	group_20496		hypothetical protein	6	S22_03116	V36_03169	V29_02936		S17_03095	V31_03154	V28_03092
65	group_20497		hypothetical protein	6	S22_03117	V36_03170	V29_02937		S17_03096	V31_03155	V28_03093
66	group_128	smc_3	Chromosome partition protein Smc	6	S22_03142	V36_03132	V29_02219		S17_03149	V31_03124	V28_03119
67	group_20507		hypothetical protein	6	S22_03147	V36_03127	V29_02214		S17_03154	V31_03119	V28_03124
68	group_20508		hypothetical protein	6	S22_03148	V36_03126	V29_02213		S17_03155	V31_03118	V28_03125
69	group_20511		Mga helix-turn-helix domain protein	6	S22_03159	V36_03253	V29_03053		S17_03164	V31_03216	V28_03181
70	group_20512	fabG_3	3-oxoacyl-[acyl-carrier-protein] reductase FabG	6	S22_03161	V36_03255	V29_03055		S17_03166	V31_03218	V28_03183
71	group_20513		hypothetical protein	6	S22_03162	V36_03256	V29_03056		S17_03167	V31_03219	V28_03184
72	group_20514		hypothetical protein	6	S22_03163	V36_03257	V29_03057		S17_03168	V31_03220	V28_03185
73	pcaF		Beta-ketoadipyl-CoA thiolase	6	S22_03164	V36_03258	V29_03058		S17_03169	V31_03221	V28_03186
74	yhfT		putative acyl--CoA ligase YhfT	6	S22_03165	V36_03259	V29_03059		S17_03170	V31_03222	V28_03187
75	bioY		Biotin transporter BioY	6	S22_03166	V36_03260	V29_03060		S17_03171	V31_03223	V28_03188
76	group_20533		Replication initiation and membrane attachment	6	S22_03186	V36_02197	V29_00815		S17_03232	V31_03254	V28_03279
77	group_20532		hypothetical protein	6	S22_03187	V36_02198	V29_00816		S17_03231	V31_03253	V28_03280
78	group_20531		hypothetical protein	6	S22_03188	V36_02199	V29_00817		S17_03230	V31_03252	V28_03281
79	group_20523		Bacterial regulatory proteins, gntR family	6	S22_03201	V36_03288	V29_02614		S17_03203	V31_00131	V28_03211
80	group_20524		PRD domain protein	6	S22_03202	V36_03289	V29_02615		S17_03204	V31_00130	V28_03212
81	group_20525		hypothetical protein	6	S22_03203	V36_03290	V29_02616		S17_03205	V31_00129	V28_03213
82	group_20529		hypothetical protein	6	S22_03233	V36_03311	V29_02621		S17_03225	V31_00125	V28_03263
83	group_20543		hypothetical protein	6	S22_03238	V36_03339	V29_03176		S17_03255	V31_03306	V28_03305
84	group_20542		hypothetical protein	6	S22_03239	V36_03340	V29_03177		S17_03254	V31_03305	V28_03304
85	group_20541		hypothetical protein	6	S22_03240	V36_03341	V29_03178		S17_03253	V31_03304	V28_03303
86	group_20534		hypothetical protein	6	S22_03247	V36_03312	V29_00836		S17_03233	V31_03288	V28_03269
87	group_20535		Helix-turn-helix	6	S22_03250	V36_03315	V29_00833		S17_03236	V31_03285	V28_03272
88	group_20536		hypothetical protein	6	S22_03251	V36_03316	V29_00832		S17_03237	V31_03284	V28_03273
89	group_20537		hypothetical protein	6	S22_03252	V36_03317	V29_00831		S17_03238	V31_03283	V28_03274
90	group_20538		hypothetical protein	6	S22_03254	V36_03319	V29_00829		S17_03240	V31_03281	V28_03276
91	group_20539		hypothetical protein	6	S22_03255	V36_03320	V29_00828		S17_03241	V31_03280	V28_03277
92	group_20540		hypothetical protein	6	S22_03256	V36_03321	V29_00827		S17_03242	V31_03279	V28_03278
93	group_20549		hypothetical protein	6	S22_03263	V36_03354	V29_03205		S17_03273	V31_03324	V28_03326
94	group_20548		hypothetical protein	6	S22_03264	V36_03353	V29_03204		S17_03272	V31_03323	V28_03325
95	group_20491		hypothetical protein	6	S22_03274	V36_03137	V29_03166		S17_03074	V31_03300	V28_03293
96	group_20490		hypothetical protein	6	S22_03275	V36_03136	V29_03165		S17_03073	V31_03299	V28_03294
97	group_20547		hypothetical protein	6	S22_03286	V36_03345	V29_00825		S17_03270	V31_03321	V28_03323
98	group_20564		recombination protein F	3									S3_00088	V23_01209	V33_00557
99	rep		ATP-dependent DNA helicase Rep	3									S3_00089	V23_01210	V33_00558
100	group_20566	recD	RecBCD enzyme subunit RecD	3									S3_00091	V23_01212	V33_00560
101	group_17176		hypothetical protein	3									S3_00092	V23_01213	V33_00562
102	group_20567		hypothetical protein	3									S3_00093	V23_01214	V33_00563
103	group_20568		recombination protein F	3									S3_00094	V23_01215	V33_00564
104	group_20569		Helix-turn-helix domain protein	3									S3_00264	V23_00275	V33_00735
105	group_2834		hypothetical protein	3									S3_00848	V23_02503	V33_00034
106	group_20574		EcoKI restriction-modification system protein HsdS	3									S3_01213	V23_00512	V33_00978
107	group_20576		hypothetical protein	3									S3_01228	V23_00497	V33_00993
108	group_20577	recF_1	DNA replication and repair protein RecF	3									S3_01229	V23_00496	V33_00994
109	group_15907		hypothetical protein	3									S3_02353	V23_01355	V33_02400
110	mnaA_1		UDP-N-acetylglucosamine 2-epimerase	3									S3_02354	V23_01354	V33_02401
111	ywqE_1		Tyrosine-protein phosphatase YwqE	3									S3_02355	V23_01353	V33_02402
112	group_20579		colanic acid biosynthesis protein	3									S3_02356	V23_01352	V33_02403
113	group_20580		sensory histidine kinase DcuS	3									S3_02360	V23_01349	V33_02407
114	group_20581		LytTr DNA-binding domain protein	3									S3_02361	V23_01348	V33_02408
115	group_20582		hypothetical protein	3									S3_02362	V23_01347	V33_02409
116	group_20583		Telomeric repeat-binding factor 2	3									S3_02363	V23_01346	V33_02410
117	group_20584	wecA_2	UDP-N-acetylgalactosamine-undecaprenyl-phosphate N-acetylgalactosaminephosphotransferase	3									S3_02364	V23_01345	V33_02411
118	wbpA		UDP-N-acetyl-D-glucosamine 6-dehydrogenase	3									S3_02365	V23_01344	V33_02412
119	group_20586	tagA	Putative N-acetylmannosaminyltransferase	3									S3_02366	V23_01343	V33_02413
120	group_20587	kanE	Alpha-D-kanosaminyltransferase	3									S3_02367	V23_01342	V33_02414
121	group_20588		hypothetical protein	3									S3_02368	V23_01341	V33_02415
122	group_20589	rfbX_2	Putative O-antigen transporter	3									S3_02369	V23_01340	V33_02416
123	cap8A_1		Capsular polysaccharide type 8 biosynthesis protein cap8A	3									S3_02370	V23_01339	V33_02417
124	ywqD_1		Tyrosine-protein kinase YwqD	3									S3_02371	V23_01338	V33_02418
125	group_15908		hypothetical protein	3									S3_02372	V23_01337	V33_02419
126	group_20592		hypothetical protein	3									S3_02373	V23_01336	V33_02420
127	group_20593		hypothetical protein	3									S3_02408	V23_01302	V33_02454
128	group_6568		hypothetical protein	3									S3_02442	V23_01268	V33_02488
129	group_20616	immR_1	HTH-type transcriptional regulator ImmR	3									S3_02447	V23_01263	V33_02493
130	group_20617		hypothetical protein	3									S3_02449	V23_01261	V33_02495
131	group_20618		hypothetical protein	3									S3_02457	V23_01254	V33_02502
132	group_12409		macrolide transporter ATP-binding /permease protein	3									S3_02492	V23_02453	V33_02809
133	group_20621		hypothetical protein	3									S3_02503	V23_02464	V33_02820
134	group_20622		hypothetical protein	3									S3_02511	V23_02472	V33_02827
135	group_20623		hypothetical protein	3									S3_02512	V23_02473	V33_02828
136	group_20624	inlJ_2	Internalin-J precursor	3									S3_02513	V23_02474	V33_02829
137	group_20625		Arylesterase	3									S3_02515	V23_02476	V33_02831
138	group_20626		hypothetical protein	3									S3_02516	V23_02477	V33_02832
139	group_20627		hypothetical protein	3									S3_02517	V23_02478	V33_02833

## Sheet: Table S7
Table S7: Protein BLAST hits of N. nigricollis venom-derived E. faecalis group A specific genes with common annotated functions by PROKKA in other E. faecalis genomes, evalue <1e-05, >50% coverage, and >20% identity.
S. No	query	q function	target	Target Function	query length	alignment length	mismatches	gap opens	q start	q end	s start	s end	evalue	bit score	coverage	% identity
1	S3_00088	recombination protein F	ef728_01182	recombination protein F	666	784	361	37	5	662	2	696	1.35e-30	132	0.987988	26.531
2	S3_00088	recombination protein F	ef536_01839	recombination protein F	666	784	361	37	5	662	2	696	1.35e-30	132	0.987988	26.531
3	S3_00088	recombination protein F	ef52_00019	recombination protein F	666	784	361	37	5	662	2	696	1.35e-30	132	0.987988	26.531
4	S3_00088	recombination protein F	ef51_02912	recombination protein F	666	784	361	37	5	662	2	696	1.35e-30	132	0.987988	26.531
5	S3_00088	recombination protein F	ef446_00589	recombination protein F	666	784	361	37	5	662	2	696	1.35e-30	132	0.987988	26.531
6	S3_00088	recombination protein F	ef397_02602	recombination protein F	666	784	361	37	5	662	2	696	1.35e-30	132	0.987988	26.531
7	S3_00088	recombination protein F	ef396_02667	recombination protein F	666	784	361	37	5	662	2	696	1.35e-30	132	0.987988	26.531
8	S3_00088	recombination protein F	ef395_02046	recombination protein F	666	784	361	37	5	662	2	696	1.35e-30	132	0.987988	26.531
9	S3_00088	recombination protein F	ef381_02441	recombination protein F	666	784	361	37	5	662	2	696	1.35e-30	132	0.987988	26.531
10	S3_00088	recombination protein F	ef380_02289	recombination protein F	666	784	361	37	5	662	2	696	1.35e-30	132	0.987988	26.531
11	S3_00088	recombination protein F	ef37_01499	recombination protein F	666	784	361	37	5	662	2	696	1.35e-30	132	0.987988	26.531
12	S3_00088	recombination protein F	ef17_02312	recombination protein F	666	784	361	37	5	662	2	696	1.35e-30	132	0.987988	26.531
13	S3_00088	recombination protein F	ef16_02464	recombination protein F	666	784	361	37	5	662	2	696	1.35e-30	132	0.987988	26.531
14	S3_00088	recombination protein F	ef83_02808	recombination protein F	666	215	119	8	345	533	351	565	8.7e-19	95.9	0.283784	32.558
15	S3_00088	recombination protein F	ef558_02727	recombination protein F	666	215	119	8	345	533	351	565	8.7e-19	95.9	0.283784	32.558
16	S3_00088	recombination protein F	ef477_02087	recombination protein F	666	215	119	8	345	533	351	565	8.7e-19	95.9	0.283784	32.558
17	S3_00088	recombination protein F	ef458_01339	recombination protein F	666	215	119	8	345	533	351	565	8.7e-19	95.9	0.283784	32.558
18	S3_00088	recombination protein F	ef10_00721	recombination protein F	666	215	119	8	345	533	351	565	8.7e-19	95.9	0.283784	32.558
19	S3_00088	recombination protein F	ef622_02593	recombination protein F	666	547	319	20	6	514	3	486	1.79e-15	85.5	0.764264	23.218
20	S3_00088	recombination protein F	ef562_02009	recombination protein F	666	547	319	20	6	514	3	486	1.79e-15	85.5	0.764264	23.218
21	S3_00088	recombination protein F	ef558_01628	DNA replication and repair protein RecF	666	551	333	15	6	520	3	489	2.24e-15	85.1	0.773273	21.416
22	S3_00088	recombination protein F	ef41_00387	DNA replication and repair protein RecF	666	551	333	15	6	520	3	489	4.45e-15	84	0.773273	21.416
23	S3_00088	recombination protein F	ef677_00950	recombination protein F	666	173	118	3	347	517	302	470	4.99e-14	80.5	0.256757	28.324
24	S3_00088	recombination protein F	ef627_01480	recombination protein F	666	173	118	3	347	517	302	470	5.03e-14	80.5	0.256757	28.324
25	S3_00088	recombination protein F	ef618_00479	recombination protein F	666	173	118	3	347	517	302	470	5.03e-14	80.5	0.256757	28.324
26	S3_00088	recombination protein F	ef595_01239	recombination protein F	666	173	118	3	347	517	302	470	5.03e-14	80.5	0.256757	28.324
27	S3_00088	recombination protein F	ef488_02646	recombination protein F	666	254	162	6	347	582	302	548	2.28e-13	78.6	0.354354	26.378
28	S3_00088	recombination protein F	ef483_02555	recombination protein F	666	254	162	6	347	582	302	548	2.28e-13	78.6	0.354354	26.378
29	S3_00088	recombination protein F	ef390_02701	recombination protein F	666	254	162	6	347	582	302	548	2.28e-13	78.6	0.354354	26.378
30	S3_00088	recombination protein F	ef157_00439	recombination protein F	666	254	162	6	347	582	302	548	2.28e-13	78.6	0.354354	26.378
31	S3_00088	recombination protein F	ef58_00790	recombination protein F	666	254	162	6	347	582	302	548	2.46e-13	78.6	0.354354	26.378
32	S3_00088	recombination protein F	ef513_00463	recombination protein F	666	174	119	3	347	518	302	471	3.46e-13	78.2	0.258258	28.161
33	S3_00088	recombination protein F	ef559_00653	recombination protein F	666	154	104	3	349	500	280	432	2.56e-12	75.1	0.228228	30.519
34	S3_00088	recombination protein F	ef559_00653	recombination protein F	666	291	177	10	9	281	7	272	7.11e-08	60.8	0.40991	24.399
35	S3_00088	recombination protein F	ef589_02139	DNA replication and repair protein RecF	666	156	111	1	349	503	280	435	2.18e-11	72	0.232733	28.205
36	S3_00088	recombination protein F	ef589_02139	DNA replication and repair protein RecF	666	289	183	8	9	281	7	272	2.5e-08	62.4	0.40991	23.183
37	S3_00088	recombination protein F	ef530_01660	DNA replication and repair protein RecF	666	187	122	5	346	526	279	460	6.12e-11	70.9	0.271772	28.877
38	S3_00088	recombination protein F	ef530_01660	DNA replication and repair protein RecF	666	97	56	3	9	104	6	98	6.73e-06	54.7	0.144144	37.113
39	S3_00088	recombination protein F	ef452_02806	recombination protein F	666	161	112	3	346	503	275	430	7.7e-10	67	0.237237	25.466
40	S3_00088	recombination protein F	ef80_01185	hypothetical protein	666	195	124	7	345	530	160	345	2.99e-09	65.1	0.279279	27.179
41	S3_00088	recombination protein F	OG1RF_00840	hypothetical protein	666	195	124	7	345	530	323	508	3.05e-09	65.5	0.279279	27.179
42	S3_00088	recombination protein F	ef81_01759	hypothetical protein	666	195	124	7	345	530	323	508	3.05e-09	65.5	0.279279	27.179
43	S3_00088	recombination protein F	ef537_02359	hypothetical protein	666	195	124	7	345	530	323	508	3.05e-09	65.5	0.279279	27.179
44	S3_00088	recombination protein F	ef558_02320	recombination protein F	666	156	107	3	346	498	275	425	8.47e-09	63.9	0.22973	26.282
45	S3_00088	recombination protein F	ef551_00556	DNA replication and repair protein RecF	666	125	65	3	347	452	349	468	4.69e-07	58.5	0.159159	28.8
46	S3_00088	recombination protein F	ef41_01754	hypothetical protein	666	125	65	3	347	452	289	408	5.78e-07	58.2	0.159159	28.8
47	S3_00088	recombination protein F	ef544_00974	hypothetical protein	666	125	65	3	347	452	260	379	7.09e-07	57.8	0.159159	28.8
48	S3_00088	recombination protein F	ef175_00034	recombination protein F	666	178	123	4	327	499	262	435	1.1e-06	57	0.25976	25.843
49	S3_00088	recombination protein F	ef709_00583	recombination protein F	666	115	72	3	6	120	3	109	1.28e-06	53.9	0.172673	30.435
50	S3_00088	recombination protein F	ef394_02087	hypothetical protein	666	310	203	9	336	625	2	297	1.99e-06	55.5	0.435435	23.548
51	S3_00088	recombination protein F	ef47_01820	hypothetical protein	666	310	203	9	336	625	2	297	2.16e-06	55.1	0.435435	23.548
52	S3_00088	recombination protein F	ef709_00584	hypothetical protein	666	319	210	9	327	625	101	405	2.19e-06	55.8	0.448949	23.511
53	S3_00088	recombination protein F	ef681_00394	recombination protein F	666	319	210	9	327	625	262	566	2.62e-06	55.8	0.448949	23.511
54	S3_00088	recombination protein F	ef390_00172	recombination protein F	666	319	210	9	327	625	262	566	2.62e-06	55.8	0.448949	23.511
55	S3_00088	recombination protein F	ef716_00855	recombination protein F	666	319	210	9	327	625	262	566	3.11e-06	55.8	0.448949	23.511
56	S3_00088	recombination protein F	ef715_02865	recombination protein F	666	319	210	9	327	625	262	566	3.11e-06	55.8	0.448949	23.511
57	S3_00088	recombination protein F	ef713_00828	recombination protein F	666	319	210	9	327	625	262	566	3.11e-06	55.8	0.448949	23.511
58	S3_00088	recombination protein F	ef712_00810	recombination protein F	666	319	210	9	327	625	262	566	3.11e-06	55.8	0.448949	23.511
59	S3_00088	recombination protein F	ef644_02008	recombination protein F	666	319	210	9	327	625	262	566	3.11e-06	55.8	0.448949	23.511
60	S3_00088	recombination protein F	ef543_01245	recombination protein F	666	319	210	9	327	625	262	566	3.11e-06	55.8	0.448949	23.511
61	S3_00088	recombination protein F	ef542_00210	recombination protein F	666	319	210	9	327	625	262	566	3.11e-06	55.8	0.448949	23.511
62	S3_00088	recombination protein F	ef529_01077	recombination protein F	666	319	210	9	327	625	262	566	3.11e-06	55.8	0.448949	23.511
63	S3_00088	recombination protein F	ef522_02509	recombination protein F	666	319	210	9	327	625	262	566	3.11e-06	55.8	0.448949	23.511
64	S3_00088	recombination protein F	ef506_00228	recombination protein F	666	319	210	9	327	625	262	566	3.11e-06	55.8	0.448949	23.511
65	S3_00088	recombination protein F	ef438_00233	recombination protein F	666	319	210	9	327	625	262	566	3.11e-06	55.8	0.448949	23.511
66	S3_00088	recombination protein F	ef436_02967	recombination protein F	666	319	210	9	327	625	262	566	3.11e-06	55.8	0.448949	23.511
67	S3_00088	recombination protein F	ef435_00800	recombination protein F	666	319	210	9	327	625	262	566	3.11e-06	55.8	0.448949	23.511
68	S3_00088	recombination protein F	ef434_01035	recombination protein F	666	319	210	9	327	625	262	566	3.11e-06	55.8	0.448949	23.511
69	S3_00088	recombination protein F	ef433_01634	recombination protein F	666	319	210	9	327	625	262	566	3.11e-06	55.8	0.448949	23.511
70	S3_00088	recombination protein F	ef430_02426	recombination protein F	666	319	210	9	327	625	262	566	3.11e-06	55.8	0.448949	23.511
71	S3_00088	recombination protein F	ef429_00096	recombination protein F	666	319	210	9	327	625	262	566	3.11e-06	55.8	0.448949	23.511
72	S3_00088	recombination protein F	ef426_01014	recombination protein F	666	319	210	9	327	625	262	566	3.11e-06	55.8	0.448949	23.511
73	S3_00088	recombination protein F	ef424_00747	recombination protein F	666	319	210	9	327	625	262	566	3.11e-06	55.8	0.448949	23.511
74	S3_00088	recombination protein F	ef423_02414	recombination protein F	666	319	210	9	327	625	262	566	3.11e-06	55.8	0.448949	23.511
75	S3_00088	recombination protein F	ef420_02604	recombination protein F	666	319	210	9	327	625	262	566	3.11e-06	55.8	0.448949	23.511
76	S3_00088	recombination protein F	ef418_01254	recombination protein F	666	319	210	9	327	625	262	566	3.11e-06	55.8	0.448949	23.511
77	S3_00088	recombination protein F	ef417_02183	recombination protein F	666	319	210	9	327	625	262	566	3.11e-06	55.8	0.448949	23.511
78	S3_00088	recombination protein F	ef416_00142	recombination protein F	666	319	210	9	327	625	262	566	3.11e-06	55.8	0.448949	23.511
79	S3_00088	recombination protein F	ef415_01420	recombination protein F	666	319	210	9	327	625	262	566	3.11e-06	55.8	0.448949	23.511
80	S3_00088	recombination protein F	ef412_02574	recombination protein F	666	319	210	9	327	625	262	566	3.11e-06	55.8	0.448949	23.511
81	S3_00088	recombination protein F	ef406_00983	recombination protein F	666	319	210	9	327	625	262	566	3.11e-06	55.8	0.448949	23.511
82	S3_00088	recombination protein F	ef401_01450	recombination protein F	666	319	210	9	327	625	262	566	3.11e-06	55.8	0.448949	23.511
83	S3_00088	recombination protein F	ef393_02842	recombination protein F	666	319	210	9	327	625	262	566	3.11e-06	55.8	0.448949	23.511
84	S3_00088	recombination protein F	ef389_02139	recombination protein F	666	319	210	9	327	625	262	566	3.11e-06	55.8	0.448949	23.511
85	S3_00088	recombination protein F	ef382_00093	recombination protein F	666	319	210	9	327	625	262	566	3.11e-06	55.8	0.448949	23.511
86	S3_00088	recombination protein F	ef366_01566	recombination protein F	666	319	210	9	327	625	262	566	3.11e-06	55.8	0.448949	23.511
87	S3_00088	recombination protein F	ef297_02340	recombination protein F	666	319	210	9	327	625	262	566	3.11e-06	55.8	0.448949	23.511
88	S3_00088	recombination protein F	ef234_02922	recombination protein F	666	319	210	9	327	625	262	566	3.11e-06	55.8	0.448949	23.511
89	S3_00088	recombination protein F	ef187_02507	recombination protein F	666	319	210	9	327	625	262	566	3.11e-06	55.8	0.448949	23.511
90	S3_00088	recombination protein F	ef169_02126	recombination protein F	666	319	210	9	327	625	262	566	3.11e-06	55.8	0.448949	23.511
91	S3_00088	recombination protein F	ef167_02310	recombination protein F	666	319	210	9	327	625	262	566	3.11e-06	55.8	0.448949	23.511
92	S3_00088	recombination protein F	ef148_02651	recombination protein F	666	319	210	9	327	625	262	566	3.11e-06	55.8	0.448949	23.511
93	S3_00088	recombination protein F	ef147_02496	recombination protein F	666	319	210	9	327	625	262	566	3.11e-06	55.8	0.448949	23.511
94	S3_00088	recombination protein F	ef146_02679	recombination protein F	666	319	210	9	327	625	262	566	3.11e-06	55.8	0.448949	23.511
95	S3_00088	recombination protein F	ef145_01971	recombination protein F	666	319	210	9	327	625	262	566	3.11e-06	55.8	0.448949	23.511
96	S3_00088	recombination protein F	ef144_01141	recombination protein F	666	319	210	9	327	625	262	566	3.11e-06	55.8	0.448949	23.511
97	S3_00088	recombination protein F	ef47_01819	recombination protein F	666	222	139	9	6	212	3	214	5.95e-06	53.5	0.310811	26.126
98	S3_00088	recombination protein F	ef394_02088	recombination protein F	666	222	139	9	6	212	3	214	5.95e-06	53.5	0.310811	26.126
99	S3_00088	recombination protein F	ef507_02267	recombination protein F	666	210	133	8	6	201	3	202	8.53e-06	53.9	0.294294	25.238
100	S3_00088	recombination protein F	ef507_02267	recombination protein F	666	178	124	4	327	499	262	435	9.46e-06	53.9	0.25976	25.281
101	S3_00088	recombination protein F	ef458_01933	recombination protein F	666	210	133	8	6	201	3	202	8.53e-06	53.9	0.294294	25.238
102	S3_00088	recombination protein F	ef458_01933	recombination protein F	666	178	124	4	327	499	262	435	9.46e-06	53.9	0.25976	25.281
103	S3_00089	ATP-dependent DNA helicase Rep	ef302_00401	ATP-dependent DNA helicase PcrA	592	277	169	9	17	283	15	287	1.24e-25	116	0.451014	33.935
104	S3_00089	ATP-dependent DNA helicase Rep	ef347_00346	ATP-dependent DNA helicase PcrA	592	277	169	9	17	283	15	287	1.25e-25	116	0.451014	33.935
105	S3_00089	ATP-dependent DNA helicase Rep	ef627_02089	ATP-dependent DNA helicase PcrA	592	285	177	9	17	291	15	295	2.01e-25	116	0.464527	32.982
106	S3_00089	ATP-dependent DNA helicase Rep	ef618_00563	ATP-dependent DNA helicase PcrA	592	285	177	9	17	291	15	295	2.01e-25	116	0.464527	32.982
107	S3_00089	ATP-dependent DNA helicase Rep	ef605_00281	ATP-dependent DNA helicase PcrA	592	285	177	9	17	291	15	295	2.01e-25	116	0.464527	32.982
108	S3_00089	ATP-dependent DNA helicase Rep	ef598_01327	ATP-dependent DNA helicase PcrA	592	285	177	9	17	291	15	295	2.01e-25	116	0.464527	32.982
109	S3_00089	ATP-dependent DNA helicase Rep	ef595_01681	ATP-dependent DNA helicase PcrA	592	285	177	9	17	291	15	295	2.01e-25	116	0.464527	32.982
110	S3_00089	ATP-dependent DNA helicase Rep	ef591_02256	ATP-dependent DNA helicase PcrA	592	285	177	9	17	291	15	295	2.01e-25	116	0.464527	32.982
111	S3_00089	ATP-dependent DNA helicase Rep	ef274_00631	ATP-dependent DNA helicase PcrA	592	285	177	9	17	291	15	295	2.79e-25	115	0.464527	32.982
112	S3_00089	ATP-dependent DNA helicase Rep	ef188_00364	ATP-dependent DNA helicase PcrA	592	285	177	9	17	291	15	295	2.79e-25	115	0.464527	32.982
113	S3_00089	ATP-dependent DNA helicase Rep	ef541_00450	ATP-dependent DNA helicase PcrA	592	285	177	9	17	291	15	295	2.82e-25	115	0.464527	32.982
114	S3_00089	ATP-dependent DNA helicase Rep	ef78_02108	ATP-dependent DNA helicase PcrA	592	285	177	9	17	291	15	295	3.52e-25	115	0.464527	32.982
115	S3_00089	ATP-dependent DNA helicase Rep	ef498_00629	ATP-dependent DNA helicase PcrA	592	285	177	9	17	291	15	295	3.52e-25	115	0.464527	32.982
116	S3_00089	ATP-dependent DNA helicase Rep	ef497_01778	ATP-dependent DNA helicase PcrA	592	285	177	9	17	291	15	295	3.52e-25	115	0.464527	32.982
117	S3_00089	ATP-dependent DNA helicase Rep	ef392_01983	ATP-dependent DNA helicase PcrA	592	285	177	9	17	291	15	295	3.52e-25	115	0.464527	32.982
118	S3_00089	ATP-dependent DNA helicase Rep	ef460_02397	ATP-dependent DNA helicase PcrA	592	285	177	9	17	291	15	295	3.75e-25	115	0.464527	32.982
119	S3_00089	ATP-dependent DNA helicase Rep	ef74_02460	ATP-dependent DNA helicase PcrA	592	285	177	9	17	291	15	295	4.31e-25	115	0.464527	32.982
120	S3_00089	ATP-dependent DNA helicase Rep	ef94_01199	ATP-dependent DNA helicase PcrA	592	285	177	9	17	291	15	295	4.4e-25	115	0.464527	32.982
121	S3_00089	ATP-dependent DNA helicase Rep	ef734_00639	ATP-dependent DNA helicase PcrA	592	285	177	9	17	291	15	295	4.4e-25	115	0.464527	32.982
122	S3_00089	ATP-dependent DNA helicase Rep	ef733_00651	ATP-dependent DNA helicase PcrA	592	285	177	9	17	291	15	295	4.4e-25	115	0.464527	32.982
123	S3_00089	ATP-dependent DNA helicase Rep	ef726_00554	ATP-dependent DNA helicase PcrA	592	285	177	9	17	291	15	295	4.4e-25	115	0.464527	32.982
124	S3_00089	ATP-dependent DNA helicase Rep	ef710_01087	ATP-dependent DNA helicase PcrA	592	285	177	9	17	291	15	295	4.4e-25	115	0.464527	32.982
125	S3_00089	ATP-dependent DNA helicase Rep	ef706_02031	ATP-dependent DNA helicase PcrA	592	285	177	9	17	291	15	295	4.4e-25	115	0.464527	32.982
126	S3_00089	ATP-dependent DNA helicase Rep	ef697_02273	ATP-dependent DNA helicase PcrA	592	285	177	9	17	291	15	295	4.4e-25	115	0.464527	32.982
127	S3_00089	ATP-dependent DNA helicase Rep	ef687_01687	ATP-dependent DNA helicase PcrA	592	285	177	9	17	291	15	295	4.4e-25	115	0.464527	32.982
128	S3_00089	ATP-dependent DNA helicase Rep	ef686_01208	ATP-dependent DNA helicase PcrA	592	285	177	9	17	291	15	295	4.4e-25	115	0.464527	32.982
129	S3_00089	ATP-dependent DNA helicase Rep	ef682_02262	ATP-dependent DNA helicase PcrA	592	285	177	9	17	291	15	295	4.4e-25	115	0.464527	32.982
130	S3_00089	ATP-dependent DNA helicase Rep	ef673_00276	ATP-dependent DNA helicase PcrA	592	285	177	9	17	291	15	295	4.4e-25	115	0.464527	32.982
131	S3_00089	ATP-dependent DNA helicase Rep	ef665_00090	ATP-dependent DNA helicase PcrA	592	285	177	9	17	291	15	295	4.4e-25	115	0.464527	32.982
132	S3_00089	ATP-dependent DNA helicase Rep	ef664_01300	ATP-dependent DNA helicase PcrA	592	285	177	9	17	291	15	295	4.4e-25	115	0.464527	32.982
133	S3_00089	ATP-dependent DNA helicase Rep	ef663_01644	ATP-dependent DNA helicase PcrA	592	285	177	9	17	291	15	295	4.4e-25	115	0.464527	32.982
134	S3_00089	ATP-dependent DNA helicase Rep	ef640_00650	ATP-dependent DNA helicase PcrA	592	285	177	9	17	291	15	295	4.4e-25	115	0.464527	32.982
135	S3_00089	ATP-dependent DNA helicase Rep	ef638_00222	ATP-dependent DNA helicase PcrA	592	285	177	9	17	291	15	295	4.4e-25	115	0.464527	32.982
136	S3_00089	ATP-dependent DNA helicase Rep	ef626_02186	ATP-dependent DNA helicase PcrA	592	285	177	9	17	291	15	295	4.4e-25	115	0.464527	32.982
137	S3_00089	ATP-dependent DNA helicase Rep	ef619_01045	ATP-dependent DNA helicase PcrA	592	285	177	9	17	291	15	295	4.4e-25	115	0.464527	32.982
138	S3_00089	ATP-dependent DNA helicase Rep	ef614_00508	ATP-dependent DNA helicase PcrA	592	285	177	9	17	291	15	295	4.4e-25	115	0.464527	32.982
139	S3_00089	ATP-dependent DNA helicase Rep	ef607_00590	ATP-dependent DNA helicase PcrA	592	285	177	9	17	291	15	295	4.4e-25	115	0.464527	32.982
140	S3_00089	ATP-dependent DNA helicase Rep	ef603_02326	ATP-dependent DNA helicase PcrA	592	285	177	9	17	291	15	295	4.4e-25	115	0.464527	32.982
141	S3_00089	ATP-dependent DNA helicase Rep	ef59_00563	ATP-dependent DNA helicase PcrA	592	285	177	9	17	291	15	295	4.4e-25	115	0.464527	32.982
142	S3_00089	ATP-dependent DNA helicase Rep	ef599_01558	ATP-dependent DNA helicase PcrA	592	285	177	9	17	291	15	295	4.4e-25	115	0.464527	32.982
143	S3_00089	ATP-dependent DNA helicase Rep	ef596_01455	ATP-dependent DNA helicase PcrA	592	285	177	9	17	291	15	295	4.4e-25	115	0.464527	32.982
144	S3_00089	ATP-dependent DNA helicase Rep	ef581_01471	ATP-dependent DNA helicase PcrA	592	285	177	9	17	291	15	295	4.4e-25	115	0.464527	32.982
145	S3_00089	ATP-dependent DNA helicase Rep	ef568_02654	ATP-dependent DNA helicase PcrA	592	285	177	9	17	291	15	295	4.4e-25	115	0.464527	32.982
146	S3_00089	ATP-dependent DNA helicase Rep	ef563_00194	ATP-dependent DNA helicase PcrA	592	285	177	9	17	291	15	295	4.4e-25	115	0.464527	32.982
147	S3_00089	ATP-dependent DNA helicase Rep	ef55_01717	ATP-dependent DNA helicase PcrA	592	285	177	9	17	291	15	295	4.4e-25	115	0.464527	32.982
148	S3_00089	ATP-dependent DNA helicase Rep	ef555_00526	ATP-dependent DNA helicase PcrA	592	285	177	9	17	291	15	295	4.4e-25	115	0.464527	32.982
149	S3_00089	ATP-dependent DNA helicase Rep	ef547_00880	ATP-dependent DNA helicase PcrA	592	285	177	9	17	291	15	295	4.4e-25	115	0.464527	32.982
150	S3_00089	ATP-dependent DNA helicase Rep	ef534_01005	ATP-dependent DNA helicase PcrA	592	285	177	9	17	291	15	295	4.4e-25	115	0.464527	32.982
151	S3_00089	ATP-dependent DNA helicase Rep	ef519_00100	ATP-dependent DNA helicase PcrA	592	285	177	9	17	291	15	295	4.4e-25	115	0.464527	32.982
152	S3_00089	ATP-dependent DNA helicase Rep	ef515_01304	ATP-dependent DNA helicase PcrA	592	285	177	9	17	291	15	295	4.4e-25	115	0.464527	32.982
153	S3_00089	ATP-dependent DNA helicase Rep	ef514_01846	ATP-dependent DNA helicase PcrA	592	285	177	9	17	291	15	295	4.4e-25	115	0.464527	32.982
154	S3_00089	ATP-dependent DNA helicase Rep	ef505_01949	ATP-dependent DNA helicase PcrA	592	285	177	9	17	291	15	295	4.4e-25	115	0.464527	32.982
155	S3_00089	ATP-dependent DNA helicase Rep	ef502_01856	ATP-dependent DNA helicase PcrA	592	285	177	9	17	291	15	295	4.4e-25	115	0.464527	32.982
156	S3_00089	ATP-dependent DNA helicase Rep	ef4_00539	ATP-dependent DNA helicase PcrA	592	285	177	9	17	291	15	295	4.4e-25	115	0.464527	32.982
157	S3_00089	ATP-dependent DNA helicase Rep	ef48_01084	ATP-dependent DNA helicase PcrA	592	285	177	9	17	291	15	295	4.4e-25	115	0.464527	32.982
158	S3_00089	ATP-dependent DNA helicase Rep	ef487_02376	ATP-dependent DNA helicase PcrA	592	285	177	9	17	291	15	295	4.4e-25	115	0.464527	32.982
159	S3_00089	ATP-dependent DNA helicase Rep	ef476_02092	ATP-dependent DNA helicase PcrA	592	285	177	9	17	291	15	295	4.4e-25	115	0.464527	32.982
160	S3_00089	ATP-dependent DNA helicase Rep	ef459_02555	ATP-dependent DNA helicase PcrA	592	285	177	9	17	291	15	295	4.4e-25	115	0.464527	32.982
161	S3_00089	ATP-dependent DNA helicase Rep	ef456_01905	ATP-dependent DNA helicase PcrA	592	285	177	9	17	291	15	295	4.4e-25	115	0.464527	32.982
162	S3_00089	ATP-dependent DNA helicase Rep	ef450_00447	ATP-dependent DNA helicase PcrA	592	285	177	9	17	291	15	295	4.4e-25	115	0.464527	32.982
163	S3_00089	ATP-dependent DNA helicase Rep	ef449_00025	ATP-dependent DNA helicase PcrA	592	285	177	9	17	291	15	295	4.4e-25	115	0.464527	32.982
164	S3_00089	ATP-dependent DNA helicase Rep	ef447_00748	ATP-dependent DNA helicase PcrA	592	285	177	9	17	291	15	295	4.4e-25	115	0.464527	32.982
165	S3_00089	ATP-dependent DNA helicase Rep	ef444_01809	ATP-dependent DNA helicase PcrA	592	285	177	9	17	291	15	295	4.4e-25	115	0.464527	32.982
166	S3_00089	ATP-dependent DNA helicase Rep	ef432_02333	ATP-dependent DNA helicase PcrA	592	285	177	9	17	291	15	295	4.4e-25	115	0.464527	32.982
167	S3_00089	ATP-dependent DNA helicase Rep	ef419_02877	ATP-dependent DNA helicase PcrA	592	285	177	9	17	291	15	295	4.4e-25	115	0.464527	32.982
168	S3_00089	ATP-dependent DNA helicase Rep	ef414_02673	ATP-dependent DNA helicase PcrA	592	285	177	9	17	291	15	295	4.4e-25	115	0.464527	32.982
169	S3_00089	ATP-dependent DNA helicase Rep	ef413_00612	ATP-dependent DNA helicase PcrA	592	285	177	9	17	291	15	295	4.4e-25	115	0.464527	32.982
170	S3_00089	ATP-dependent DNA helicase Rep	ef405_01080	ATP-dependent DNA helicase PcrA	592	285	177	9	17	291	15	295	4.4e-25	115	0.464527	32.982
171	S3_00089	ATP-dependent DNA helicase Rep	ef403_00576	ATP-dependent DNA helicase PcrA	592	285	177	9	17	291	15	295	4.4e-25	115	0.464527	32.982
172	S3_00089	ATP-dependent DNA helicase Rep	ef402_02732	ATP-dependent DNA helicase PcrA	592	285	177	9	17	291	15	295	4.4e-25	115	0.464527	32.982
173	S3_00089	ATP-dependent DNA helicase Rep	ef400_01217	ATP-dependent DNA helicase PcrA	592	285	177	9	17	291	15	295	4.4e-25	115	0.464527	32.982
174	S3_00089	ATP-dependent DNA helicase Rep	ef39_02453	ATP-dependent DNA helicase PcrA	592	285	177	9	17	291	15	295	4.4e-25	115	0.464527	32.982
175	S3_00089	ATP-dependent DNA helicase Rep	ef398_02767	ATP-dependent DNA helicase PcrA	592	285	177	9	17	291	15	295	4.4e-25	115	0.464527	32.982
176	S3_00089	ATP-dependent DNA helicase Rep	ef391_00941	ATP-dependent DNA helicase PcrA	592	285	177	9	17	291	15	295	4.4e-25	115	0.464527	32.982
177	S3_00089	ATP-dependent DNA helicase Rep	ef388_00458	ATP-dependent DNA helicase PcrA	592	285	177	9	17	291	15	295	4.4e-25	115	0.464527	32.982
178	S3_00089	ATP-dependent DNA helicase Rep	ef387_00481	ATP-dependent DNA helicase PcrA	592	285	177	9	17	291	15	295	4.4e-25	115	0.464527	32.982
179	S3_00089	ATP-dependent DNA helicase Rep	ef385_00358	ATP-dependent DNA helicase PcrA	592	285	177	9	17	291	15	295	4.4e-25	115	0.464527	32.982
180	S3_00089	ATP-dependent DNA helicase Rep	ef384_01113	ATP-dependent DNA helicase PcrA	592	285	177	9	17	291	15	295	4.4e-25	115	0.464527	32.982
181	S3_00089	ATP-dependent DNA helicase Rep	ef376_00316	ATP-dependent DNA helicase PcrA	592	285	177	9	17	291	15	295	4.4e-25	115	0.464527	32.982
182	S3_00089	ATP-dependent DNA helicase Rep	ef374_02228	ATP-dependent DNA helicase PcrA	592	285	177	9	17	291	15	295	4.4e-25	115	0.464527	32.982
183	S3_00089	ATP-dependent DNA helicase Rep	ef35_01937	ATP-dependent DNA helicase PcrA	592	285	177	9	17	291	15	295	4.4e-25	115	0.464527	32.982
184	S3_00089	ATP-dependent DNA helicase Rep	ef357_01124	ATP-dependent DNA helicase PcrA	592	285	177	9	17	291	15	295	4.4e-25	115	0.464527	32.982
185	S3_00089	ATP-dependent DNA helicase Rep	ef356_01224	ATP-dependent DNA helicase PcrA	592	285	177	9	17	291	15	295	4.4e-25	115	0.464527	32.982
186	S3_00089	ATP-dependent DNA helicase Rep	ef328_01760	ATP-dependent DNA helicase PcrA	592	285	177	9	17	291	15	295	4.4e-25	115	0.464527	32.982
187	S3_00089	ATP-dependent DNA helicase Rep	ef326_00387	ATP-dependent DNA helicase PcrA	592	285	177	9	17	291	15	295	4.4e-25	115	0.464527	32.982
188	S3_00089	ATP-dependent DNA helicase Rep	ef323_00601	ATP-dependent DNA helicase PcrA	592	285	177	9	17	291	15	295	4.4e-25	115	0.464527	32.982
189	S3_00089	ATP-dependent DNA helicase Rep	ef320_01959	ATP-dependent DNA helicase PcrA	592	285	177	9	17	291	15	295	4.4e-25	115	0.464527	32.982
190	S3_00089	ATP-dependent DNA helicase Rep	ef318_01677	ATP-dependent DNA helicase PcrA	592	285	177	9	17	291	15	295	4.4e-25	115	0.464527	32.982
191	S3_00089	ATP-dependent DNA helicase Rep	ef317_00652	ATP-dependent DNA helicase PcrA	592	285	177	9	17	291	15	295	4.4e-25	115	0.464527	32.982
192	S3_00089	ATP-dependent DNA helicase Rep	ef315_02663	ATP-dependent DNA helicase PcrA	592	285	177	9	17	291	15	295	4.4e-25	115	0.464527	32.982
193	S3_00089	ATP-dependent DNA helicase Rep	ef313_02438	ATP-dependent DNA helicase PcrA	592	285	177	9	17	291	15	295	4.4e-25	115	0.464527	32.982
194	S3_00089	ATP-dependent DNA helicase Rep	ef311_02265	ATP-dependent DNA helicase PcrA	592	285	177	9	17	291	15	295	4.4e-25	115	0.464527	32.982
195	S3_00089	ATP-dependent DNA helicase Rep	ef310_02357	ATP-dependent DNA helicase PcrA	592	285	177	9	17	291	15	295	4.4e-25	115	0.464527	32.982
196	S3_00089	ATP-dependent DNA helicase Rep	ef309_01910	ATP-dependent DNA helicase PcrA	592	285	177	9	17	291	15	295	4.4e-25	115	0.464527	32.982
197	S3_00089	ATP-dependent DNA helicase Rep	ef308_00388	ATP-dependent DNA helicase PcrA	592	285	177	9	17	291	15	295	4.4e-25	115	0.464527	32.982
198	S3_00089	ATP-dependent DNA helicase Rep	ef307_02236	ATP-dependent DNA helicase PcrA	592	285	177	9	17	291	15	295	4.4e-25	115	0.464527	32.982
199	S3_00089	ATP-dependent DNA helicase Rep	ef306_00407	ATP-dependent DNA helicase PcrA	592	285	177	9	17	291	15	295	4.4e-25	115	0.464527	32.982
200	S3_00089	ATP-dependent DNA helicase Rep	ef2_02095	ATP-dependent DNA helicase PcrA	592	285	177	9	17	291	15	295	4.4e-25	115	0.464527	32.982
201	S3_00089	ATP-dependent DNA helicase Rep	ef298_01110	ATP-dependent DNA helicase PcrA	592	285	177	9	17	291	15	295	4.4e-25	115	0.464527	32.982
202	S3_00089	ATP-dependent DNA helicase Rep	ef290_01577	ATP-dependent DNA helicase PcrA	592	285	177	9	17	291	15	295	4.4e-25	115	0.464527	32.982
203	S3_00089	ATP-dependent DNA helicase Rep	ef273_00764	ATP-dependent DNA helicase PcrA	592	285	177	9	17	291	15	295	4.4e-25	115	0.464527	32.982
204	S3_00089	ATP-dependent DNA helicase Rep	ef272_00706	ATP-dependent DNA helicase PcrA	592	285	177	9	17	291	15	295	4.4e-25	115	0.464527	32.982
205	S3_00089	ATP-dependent DNA helicase Rep	ef235_00386	ATP-dependent DNA helicase PcrA	592	285	177	9	17	291	15	295	4.4e-25	115	0.464527	32.982
206	S3_00089	ATP-dependent DNA helicase Rep	ef233_01263	ATP-dependent DNA helicase PcrA	592	285	177	9	17	291	15	295	4.4e-25	115	0.464527	32.982
207	S3_00089	ATP-dependent DNA helicase Rep	ef232_00574	ATP-dependent DNA helicase PcrA	592	285	177	9	17	291	15	295	4.4e-25	115	0.464527	32.982
208	S3_00089	ATP-dependent DNA helicase Rep	ef231_00373	ATP-dependent DNA helicase PcrA	592	285	177	9	17	291	15	295	4.4e-25	115	0.464527	32.982
209	S3_00089	ATP-dependent DNA helicase Rep	ef230_00661	ATP-dependent DNA helicase PcrA	592	285	177	9	17	291	15	295	4.4e-25	115	0.464527	32.982
210	S3_00089	ATP-dependent DNA helicase Rep	ef229_00769	ATP-dependent DNA helicase PcrA	592	285	177	9	17	291	15	295	4.4e-25	115	0.464527	32.982
211	S3_00089	ATP-dependent DNA helicase Rep	ef222_00568	ATP-dependent DNA helicase PcrA	592	285	177	9	17	291	15	295	4.4e-25	115	0.464527	32.982
212	S3_00089	ATP-dependent DNA helicase Rep	ef221_00789	ATP-dependent DNA helicase PcrA	592	285	177	9	17	291	15	295	4.4e-25	115	0.464527	32.982
213	S3_00089	ATP-dependent DNA helicase Rep	ef208_00622	ATP-dependent DNA helicase PcrA	592	285	177	9	17	291	15	295	4.4e-25	115	0.464527	32.982
214	S3_00089	ATP-dependent DNA helicase Rep	ef184_00587	ATP-dependent DNA helicase PcrA	592	285	177	9	17	291	15	295	4.4e-25	115	0.464527	32.982
215	S3_00089	ATP-dependent DNA helicase Rep	ef183_00712	ATP-dependent DNA helicase PcrA	592	285	177	9	17	291	15	295	4.4e-25	115	0.464527	32.982
216	S3_00089	ATP-dependent DNA helicase Rep	ef182_01140	ATP-dependent DNA helicase PcrA	592	285	177	9	17	291	15	295	4.4e-25	115	0.464527	32.982
217	S3_00089	ATP-dependent DNA helicase Rep	ef181_02608	ATP-dependent DNA helicase PcrA	592	285	177	9	17	291	15	295	4.4e-25	115	0.464527	32.982
218	S3_00089	ATP-dependent DNA helicase Rep	ef180_00616	ATP-dependent DNA helicase PcrA	592	285	177	9	17	291	15	295	4.4e-25	115	0.464527	32.982
219	S3_00089	ATP-dependent DNA helicase Rep	ef177_00663	ATP-dependent DNA helicase PcrA	592	285	177	9	17	291	15	295	4.4e-25	115	0.464527	32.982
220	S3_00089	ATP-dependent DNA helicase Rep	ef167_00928	ATP-dependent DNA helicase PcrA	592	285	177	9	17	291	15	295	4.4e-25	115	0.464527	32.982
221	S3_00089	ATP-dependent DNA helicase Rep	ef160_00542	ATP-dependent DNA helicase PcrA	592	285	177	9	17	291	15	295	4.4e-25	115	0.464527	32.982
222	S3_00089	ATP-dependent DNA helicase Rep	ef15_01776	ATP-dependent DNA helicase PcrA	592	285	177	9	17	291	15	295	4.4e-25	115	0.464527	32.982
223	S3_00089	ATP-dependent DNA helicase Rep	ef150_00536	ATP-dependent DNA helicase PcrA	592	285	177	9	17	291	15	295	4.4e-25	115	0.464527	32.982
224	S3_00089	ATP-dependent DNA helicase Rep	ef10_01025	ATP-dependent DNA helicase PcrA	592	285	177	9	17	291	15	295	4.4e-25	115	0.464527	32.982
225	S3_00089	ATP-dependent DNA helicase Rep	ef717_02522	ATP-dependent DNA helicase PcrA	592	285	177	9	17	291	15	295	4.44e-25	115	0.464527	32.982
226	S3_00089	ATP-dependent DNA helicase Rep	ef714_01481	ATP-dependent DNA helicase PcrA	592	285	177	9	17	291	15	295	4.44e-25	115	0.464527	32.982
227	S3_00089	ATP-dependent DNA helicase Rep	ef678_02361	ATP-dependent DNA helicase PcrA	592	285	177	9	17	291	15	295	4.44e-25	115	0.464527	32.982
228	S3_00089	ATP-dependent DNA helicase Rep	ef661_01319	ATP-dependent DNA helicase PcrA	592	285	177	9	17	291	15	295	4.44e-25	115	0.464527	32.982
229	S3_00089	ATP-dependent DNA helicase Rep	ef660_00743	ATP-dependent DNA helicase PcrA	592	285	177	9	17	291	15	295	4.44e-25	115	0.464527	32.982
230	S3_00089	ATP-dependent DNA helicase Rep	ef659_01080	ATP-dependent DNA helicase PcrA	592	285	177	9	17	291	15	295	4.44e-25	115	0.464527	32.982
231	S3_00089	ATP-dependent DNA helicase Rep	ef57_02198	ATP-dependent DNA helicase PcrA	592	285	177	9	17	291	15	295	4.44e-25	115	0.464527	32.982
232	S3_00089	ATP-dependent DNA helicase Rep	ef465_02337	ATP-dependent DNA helicase PcrA	592	285	177	9	17	291	15	295	4.44e-25	115	0.464527	32.982
233	S3_00089	ATP-dependent DNA helicase Rep	ef293_00571	ATP-dependent DNA helicase PcrA	592	285	177	9	17	291	15	295	4.44e-25	115	0.464527	32.982
234	S3_00089	ATP-dependent DNA helicase Rep	ef168_00560	ATP-dependent DNA helicase PcrA	592	285	177	9	17	291	15	295	4.44e-25	115	0.464527	32.982
235	S3_00089	ATP-dependent DNA helicase Rep	ef163_00608	ATP-dependent DNA helicase PcrA	592	285	177	9	17	291	15	295	4.44e-25	115	0.464527	32.982
236	S3_00089	ATP-dependent DNA helicase Rep	ef162_00702	ATP-dependent DNA helicase PcrA	592	285	177	9	17	291	15	295	4.44e-25	115	0.464527	32.982
237	S3_00089	ATP-dependent DNA helicase Rep	ef7_01310	ATP-dependent DNA helicase PcrA	592	285	177	9	17	291	15	295	4.48e-25	115	0.464527	32.982
238	S3_00089	ATP-dependent DNA helicase Rep	ef684_00247	ATP-dependent DNA helicase PcrA	592	285	177	9	17	291	15	295	4.48e-25	115	0.464527	32.982
239	S3_00089	ATP-dependent DNA helicase Rep	ef683_00255	ATP-dependent DNA helicase PcrA	592	285	177	9	17	291	15	295	4.48e-25	115	0.464527	32.982
240	S3_00089	ATP-dependent DNA helicase Rep	ef667_01907	ATP-dependent DNA helicase PcrA	592	285	177	9	17	291	15	295	4.48e-25	115	0.464527	32.982
241	S3_00089	ATP-dependent DNA helicase Rep	ef574_02092	ATP-dependent DNA helicase PcrA	592	285	177	9	17	291	15	295	4.48e-25	115	0.464527	32.982
242	S3_00089	ATP-dependent DNA helicase Rep	ef28_01073	ATP-dependent DNA helicase PcrA	592	285	177	9	17	291	15	295	4.48e-25	115	0.464527	32.982
243	S3_00089	ATP-dependent DNA helicase Rep	ef173_00510	ATP-dependent DNA helicase PcrA	592	285	177	9	17	291	15	295	4.48e-25	115	0.464527	32.982
244	S3_00089	ATP-dependent DNA helicase Rep	ef220_00537	ATP-dependent DNA helicase PcrA	592	285	177	9	17	291	15	295	4.52e-25	115	0.464527	32.982
245	S3_00089	ATP-dependent DNA helicase Rep	ef8_01708	ATP-dependent DNA helicase PcrA	592	285	177	9	17	291	15	295	4.56e-25	115	0.464527	32.982
246	S3_00089	ATP-dependent DNA helicase Rep	ef588_00221	ATP-dependent DNA helicase PcrA	592	285	177	9	17	291	15	295	4.56e-25	115	0.464527	32.982
247	S3_00089	ATP-dependent DNA helicase Rep	ef520_00481	ATP-dependent DNA helicase PcrA	592	285	177	9	17	291	15	295	4.56e-25	115	0.464527	32.982
248	S3_00089	ATP-dependent DNA helicase Rep	ef500_01952	ATP-dependent DNA helicase PcrA	592	285	177	9	17	291	15	295	4.56e-25	115	0.464527	32.982
249	S3_00089	ATP-dependent DNA helicase Rep	ef499_00258	ATP-dependent DNA helicase PcrA	592	285	177	9	17	291	15	295	4.56e-25	115	0.464527	32.982
250	S3_00089	ATP-dependent DNA helicase Rep	ef466_01060	ATP-dependent DNA helicase PcrA	592	285	177	9	17	291	15	295	4.56e-25	115	0.464527	32.982
251	S3_00089	ATP-dependent DNA helicase Rep	ef411_00974	ATP-dependent DNA helicase PcrA	592	285	177	9	17	291	15	295	4.56e-25	115	0.464527	32.982
252	S3_00089	ATP-dependent DNA helicase Rep	ef40_02010	ATP-dependent DNA helicase PcrA	592	285	177	9	17	291	15	295	4.56e-25	115	0.464527	32.982
253	S3_00089	ATP-dependent DNA helicase Rep	ef358_02337	ATP-dependent DNA helicase PcrA	592	285	177	9	17	291	15	295	4.56e-25	115	0.464527	32.982
254	S3_00089	ATP-dependent DNA helicase Rep	ef348_02871	ATP-dependent DNA helicase PcrA	592	285	177	9	17	291	15	295	4.56e-25	115	0.464527	32.982
255	S3_00089	ATP-dependent DNA helicase Rep	ef335_00532	ATP-dependent DNA helicase PcrA	592	285	177	9	17	291	15	295	4.56e-25	115	0.464527	32.982
256	S3_00089	ATP-dependent DNA helicase Rep	ef291_02781	ATP-dependent DNA helicase PcrA	592	285	177	9	17	291	15	295	4.56e-25	115	0.464527	32.982
257	S3_00089	ATP-dependent DNA helicase Rep	ef21_02750	ATP-dependent DNA helicase PcrA	592	285	177	9	17	291	15	295	4.56e-25	115	0.464527	32.982
258	S3_00089	ATP-dependent DNA helicase Rep	ef171_00561	ATP-dependent DNA helicase PcrA	592	285	177	9	17	291	15	295	4.56e-25	115	0.464527	32.982
259	S3_00089	ATP-dependent DNA helicase Rep	ef155_00603	ATP-dependent DNA helicase PcrA	592	285	177	9	17	291	15	295	4.56e-25	115	0.464527	32.982
260	S3_00089	ATP-dependent DNA helicase Rep	ef135_00806	ATP-dependent DNA helicase PcrA	592	285	177	9	17	291	15	295	4.56e-25	115	0.464527	32.982
261	S3_00089	ATP-dependent DNA helicase Rep	ef737_00589	ATP-dependent DNA helicase PcrA	592	285	177	9	17	291	15	295	4.64e-25	115	0.464527	32.982
262	S3_00089	ATP-dependent DNA helicase Rep	ef544_02114	ATP-dependent DNA helicase PcrA	592	285	177	9	17	291	15	295	4.72e-25	115	0.464527	32.982
263	S3_00089	ATP-dependent DNA helicase Rep	ef278_00337	ATP-dependent DNA helicase PcrA	592	277	169	9	17	283	15	287	4.72e-25	115	0.451014	33.935
264	S3_00089	ATP-dependent DNA helicase Rep	ef688_02275	ATP-dependent DNA helicase PcrA	592	285	177	9	17	291	15	295	4.76e-25	115	0.464527	32.982
265	S3_00089	ATP-dependent DNA helicase Rep	ef681_01907	ATP-dependent DNA helicase PcrA	592	285	177	9	17	291	15	295	4.76e-25	115	0.464527	32.982
266	S3_00089	ATP-dependent DNA helicase Rep	ef679_01960	ATP-dependent DNA helicase PcrA	592	285	177	9	17	291	15	295	4.76e-25	115	0.464527	32.982
267	S3_00089	ATP-dependent DNA helicase Rep	ef601_00739	ATP-dependent DNA helicase PcrA	592	285	177	9	17	291	15	295	4.76e-25	115	0.464527	32.982
268	S3_00089	ATP-dependent DNA helicase Rep	ef5_02005	ATP-dependent DNA helicase PcrA	592	285	177	9	17	291	15	295	4.76e-25	115	0.464527	32.982
269	S3_00089	ATP-dependent DNA helicase Rep	ef587_00554	ATP-dependent DNA helicase PcrA	592	285	177	9	17	291	15	295	4.76e-25	115	0.464527	32.982
270	S3_00089	ATP-dependent DNA helicase Rep	ef582_00747	ATP-dependent DNA helicase PcrA	592	285	177	9	17	291	15	295	4.76e-25	115	0.464527	32.982
271	S3_00089	ATP-dependent DNA helicase Rep	ef472_01974	ATP-dependent DNA helicase PcrA	592	285	177	9	17	291	15	295	4.76e-25	115	0.464527	32.982
272	S3_00089	ATP-dependent DNA helicase Rep	ef390_01082	ATP-dependent DNA helicase PcrA	592	285	177	9	17	291	15	295	4.76e-25	115	0.464527	32.982
273	S3_00089	ATP-dependent DNA helicase Rep	ef340_02118	ATP-dependent DNA helicase PcrA	592	285	177	9	17	291	15	295	4.76e-25	115	0.464527	32.982
274	S3_00089	ATP-dependent DNA helicase Rep	ef304_01065	ATP-dependent DNA helicase PcrA	592	285	177	9	17	291	15	295	4.76e-25	115	0.464527	32.982
275	S3_00089	ATP-dependent DNA helicase Rep	ef158_00690	ATP-dependent DNA helicase PcrA	592	285	177	9	17	291	15	295	4.76e-25	115	0.464527	32.982
276	S3_00089	ATP-dependent DNA helicase Rep	ef691_02482	ATP-dependent DNA helicase PcrA	592	285	177	9	17	291	15	295	4.81e-25	115	0.464527	32.982
277	S3_00089	ATP-dependent DNA helicase Rep	ef206_00534	ATP-dependent DNA helicase PcrA	592	285	177	9	17	291	15	295	4.81e-25	115	0.464527	32.982
278	S3_00089	ATP-dependent DNA helicase Rep	ef176_00630	ATP-dependent DNA helicase PcrA	592	285	177	9	17	291	15	295	4.85e-25	115	0.464527	32.982
279	S3_00089	ATP-dependent DNA helicase Rep	OG1RF_00469	ATP-dependent DNA helicase PcrA	592	285	177	9	17	291	15	295	4.89e-25	115	0.464527	32.982
280	S3_00089	ATP-dependent DNA helicase Rep	ef81_01133	ATP-dependent DNA helicase PcrA	592	285	177	9	17	291	15	295	4.89e-25	115	0.464527	32.982
281	S3_00089	ATP-dependent DNA helicase Rep	ef80_01513	ATP-dependent DNA helicase PcrA	592	285	177	9	17	291	15	295	4.89e-25	115	0.464527	32.982
282	S3_00089	ATP-dependent DNA helicase Rep	ef689_00262	ATP-dependent DNA helicase PcrA	592	285	177	9	17	291	15	295	4.89e-25	115	0.464527	32.982
283	S3_00089	ATP-dependent DNA helicase Rep	ef657_01661	ATP-dependent DNA helicase PcrA	592	285	177	9	17	291	15	295	4.89e-25	115	0.464527	32.982
284	S3_00089	ATP-dependent DNA helicase Rep	ef655_01572	ATP-dependent DNA helicase PcrA	592	285	177	9	17	291	15	295	4.89e-25	115	0.464527	32.982
285	S3_00089	ATP-dependent DNA helicase Rep	ef560_02046	ATP-dependent DNA helicase PcrA	592	285	177	9	17	291	15	295	4.89e-25	115	0.464527	32.982
286	S3_00089	ATP-dependent DNA helicase Rep	ef551_01483	ATP-dependent DNA helicase PcrA	592	285	177	9	17	291	15	295	4.89e-25	115	0.464527	32.982
287	S3_00089	ATP-dependent DNA helicase Rep	ef537_00406	ATP-dependent DNA helicase PcrA	592	285	177	9	17	291	15	295	4.89e-25	115	0.464527	32.982
288	S3_00089	ATP-dependent DNA helicase Rep	ef510_01860	ATP-dependent DNA helicase PcrA	592	285	177	9	17	291	15	295	4.89e-25	115	0.464527	32.982
289	S3_00089	ATP-dependent DNA helicase Rep	ef305_00603	ATP-dependent DNA helicase PcrA	592	285	177	9	17	291	15	295	4.89e-25	115	0.464527	32.982
290	S3_00089	ATP-dependent DNA helicase Rep	ef175_00607	ATP-dependent DNA helicase PcrA	592	285	177	9	17	291	15	295	4.89e-25	115	0.464527	32.982
291	S3_00089	ATP-dependent DNA helicase Rep	V36_01103	ATP-dependent DNA helicase PcrA	592	285	177	9	17	291	15	295	4.94e-25	115	0.464527	32.982
292	S3_00089	ATP-dependent DNA helicase Rep	V31_00821	ATP-dependent DNA helicase PcrA	592	285	177	9	17	291	15	295	4.94e-25	115	0.464527	32.982
293	S3_00089	ATP-dependent DNA helicase Rep	V29_00186	ATP-dependent DNA helicase PcrA	592	285	177	9	17	291	15	295	4.94e-25	115	0.464527	32.982
294	S3_00089	ATP-dependent DNA helicase Rep	S22_01155	ATP-dependent DNA helicase PcrA	592	285	177	9	17	291	15	295	4.94e-25	115	0.464527	32.982
295	S3_00089	ATP-dependent DNA helicase Rep	S17_00489	ATP-dependent DNA helicase PcrA	592	285	177	9	17	291	15	295	4.94e-25	115	0.464527	32.982
296	S3_00089	ATP-dependent DNA helicase Rep	ef6_02671	ATP-dependent DNA helicase PcrA	592	285	177	9	17	291	15	295	4.94e-25	115	0.464527	32.982
297	S3_00089	ATP-dependent DNA helicase Rep	ef590_01116	ATP-dependent DNA helicase PcrA	592	285	177	9	17	291	15	295	4.94e-25	115	0.464527	32.982
298	S3_00089	ATP-dependent DNA helicase Rep	ef569_03065	ATP-dependent DNA helicase PcrA	592	285	177	9	17	291	15	295	4.94e-25	115	0.464527	32.982
299	S3_00089	ATP-dependent DNA helicase Rep	ef469_01030	ATP-dependent DNA helicase PcrA	592	285	177	9	17	291	15	295	4.94e-25	115	0.464527	32.982
300	S3_00089	ATP-dependent DNA helicase Rep	ef440_01199	ATP-dependent DNA helicase PcrA	592	285	177	9	17	291	15	295	4.94e-25	115	0.464527	32.982
301	S3_00089	ATP-dependent DNA helicase Rep	ef345_00034	ATP-dependent DNA helicase PcrA	592	285	177	9	17	291	15	295	4.94e-25	115	0.464527	32.982
302	S3_00089	ATP-dependent DNA helicase Rep	ef172_00797	ATP-dependent DNA helicase PcrA	592	285	177	9	17	291	15	295	4.94e-25	115	0.464527	32.982
303	S3_00089	ATP-dependent DNA helicase Rep	ef60_02768	ATP-dependent DNA helicase PcrA	592	285	177	9	17	291	15	295	4.94e-25	115	0.464527	32.982
304	S3_00089	ATP-dependent DNA helicase Rep	ef474_00617	ATP-dependent DNA helicase PcrA	592	285	177	9	17	291	15	295	4.98e-25	115	0.464527	32.982
305	S3_00089	ATP-dependent DNA helicase Rep	ef473_01091	ATP-dependent DNA helicase PcrA	592	285	177	9	17	291	15	295	4.98e-25	115	0.464527	32.982
306	S3_00089	ATP-dependent DNA helicase Rep	ef407_01758	ATP-dependent DNA helicase PcrA	592	285	177	9	17	291	15	295	4.98e-25	115	0.464527	32.982
307	S3_00089	ATP-dependent DNA helicase Rep	ef386_01149	ATP-dependent DNA helicase PcrA	592	285	177	9	17	291	15	295	4.98e-25	115	0.464527	32.982
308	S3_00089	ATP-dependent DNA helicase Rep	ef377_01976	ATP-dependent DNA helicase PcrA	592	285	177	9	17	291	15	295	4.98e-25	115	0.464527	32.982
309	S3_00089	ATP-dependent DNA helicase Rep	ef334_00695	ATP-dependent DNA helicase PcrA	592	285	177	9	17	291	15	295	4.98e-25	115	0.464527	32.982
310	S3_00089	ATP-dependent DNA helicase Rep	ef215_01224	ATP-dependent DNA helicase PcrA	592	285	177	9	17	291	15	295	4.98e-25	115	0.464527	32.982
311	S3_00089	ATP-dependent DNA helicase Rep	ef198_00711	ATP-dependent DNA helicase PcrA	592	285	177	9	17	291	15	295	4.98e-25	115	0.464527	32.982
312	S3_00089	ATP-dependent DNA helicase Rep	ef197_00848	ATP-dependent DNA helicase PcrA	592	285	177	9	17	291	15	295	4.98e-25	115	0.464527	32.982
313	S3_00089	ATP-dependent DNA helicase Rep	ef170_00752	ATP-dependent DNA helicase PcrA	592	285	177	9	17	291	15	295	4.98e-25	115	0.464527	32.982
314	S3_00089	ATP-dependent DNA helicase Rep	ef530_00817	ATP-dependent DNA helicase PcrA	592	285	177	9	17	291	15	295	5.03e-25	115	0.464527	32.982
315	S3_00089	ATP-dependent DNA helicase Rep	ef93_00521	ATP-dependent DNA helicase PcrA	592	285	177	9	17	291	15	295	5.07e-25	115	0.464527	32.982
316	S3_00089	ATP-dependent DNA helicase Rep	ef92_01786	ATP-dependent DNA helicase PcrA	592	285	177	9	17	291	15	295	5.07e-25	115	0.464527	32.982
317	S3_00089	ATP-dependent DNA helicase Rep	ef90_01903	ATP-dependent DNA helicase PcrA	592	285	177	9	17	291	15	295	5.07e-25	115	0.464527	32.982
318	S3_00089	ATP-dependent DNA helicase Rep	V583_00704	ATP-dependent DNA helicase PcrA	592	285	177	9	17	291	15	295	5.12e-25	115	0.464527	32.982
319	S3_00089	ATP-dependent DNA helicase Rep	ef99_01805	ATP-dependent DNA helicase PcrA	592	285	177	9	17	291	15	295	5.12e-25	115	0.464527	32.982
320	S3_00089	ATP-dependent DNA helicase Rep	ef98_02043	ATP-dependent DNA helicase PcrA	592	285	177	9	17	291	15	295	5.12e-25	115	0.464527	32.982
321	S3_00089	ATP-dependent DNA helicase Rep	ef97_01773	ATP-dependent DNA helicase PcrA	592	285	177	9	17	291	15	295	5.12e-25	115	0.464527	32.982
322	S3_00089	ATP-dependent DNA helicase Rep	ef96_00561	ATP-dependent DNA helicase PcrA	592	285	177	9	17	291	15	295	5.12e-25	115	0.464527	32.982
323	S3_00089	ATP-dependent DNA helicase Rep	ef95_02151	ATP-dependent DNA helicase PcrA	592	285	177	9	17	291	15	295	5.12e-25	115	0.464527	32.982
324	S3_00089	ATP-dependent DNA helicase Rep	ef91_01333	ATP-dependent DNA helicase PcrA	592	285	177	9	17	291	15	295	5.12e-25	115	0.464527	32.982
325	S3_00089	ATP-dependent DNA helicase Rep	ef89_00690	ATP-dependent DNA helicase PcrA	592	285	177	9	17	291	15	295	5.12e-25	115	0.464527	32.982
326	S3_00089	ATP-dependent DNA helicase Rep	ef88_01802	ATP-dependent DNA helicase PcrA	592	285	177	9	17	291	15	295	5.12e-25	115	0.464527	32.982
327	S3_00089	ATP-dependent DNA helicase Rep	ef87_00695	ATP-dependent DNA helicase PcrA	592	285	177	9	17	291	15	295	5.12e-25	115	0.464527	32.982
328	S3_00089	ATP-dependent DNA helicase Rep	ef86_01923	ATP-dependent DNA helicase PcrA	592	285	177	9	17	291	15	295	5.12e-25	115	0.464527	32.982
329	S3_00089	ATP-dependent DNA helicase Rep	ef85_02059	ATP-dependent DNA helicase PcrA	592	285	177	9	17	291	15	295	5.12e-25	115	0.464527	32.982
330	S3_00089	ATP-dependent DNA helicase Rep	ef83_02294	ATP-dependent DNA helicase PcrA	592	285	177	9	17	291	15	295	5.12e-25	115	0.464527	32.982
331	S3_00089	ATP-dependent DNA helicase Rep	ef82_01958	ATP-dependent DNA helicase PcrA	592	285	177	9	17	291	15	295	5.12e-25	115	0.464527	32.982
332	S3_00089	ATP-dependent DNA helicase Rep	ef79_00572	ATP-dependent DNA helicase PcrA	592	285	177	9	17	291	15	295	5.12e-25	115	0.464527	32.982
333	S3_00089	ATP-dependent DNA helicase Rep	ef77_02028	ATP-dependent DNA helicase PcrA	592	285	177	9	17	291	15	295	5.12e-25	115	0.464527	32.982
334	S3_00089	ATP-dependent DNA helicase Rep	ef76_01832	ATP-dependent DNA helicase PcrA	592	285	177	9	17	291	15	295	5.12e-25	115	0.464527	32.982
335	S3_00089	ATP-dependent DNA helicase Rep	ef75_00547	ATP-dependent DNA helicase PcrA	592	285	177	9	17	291	15	295	5.12e-25	115	0.464527	32.982
336	S3_00089	ATP-dependent DNA helicase Rep	ef73_01578	ATP-dependent DNA helicase PcrA	592	285	177	9	17	291	15	295	5.12e-25	115	0.464527	32.982
337	S3_00089	ATP-dependent DNA helicase Rep	ef736_03415	ATP-dependent DNA helicase PcrA	592	285	177	9	17	291	15	295	5.12e-25	115	0.464527	32.982
338	S3_00089	ATP-dependent DNA helicase Rep	ef735_00400	ATP-dependent DNA helicase PcrA	592	285	177	9	17	291	15	295	5.12e-25	115	0.464527	32.982
339	S3_00089	ATP-dependent DNA helicase Rep	ef732_00759	ATP-dependent DNA helicase PcrA	592	285	177	9	17	291	15	295	5.12e-25	115	0.464527	32.982
340	S3_00089	ATP-dependent DNA helicase Rep	ef730_00646	ATP-dependent DNA helicase PcrA	592	285	177	9	17	291	15	295	5.12e-25	115	0.464527	32.982
341	S3_00089	ATP-dependent DNA helicase Rep	ef72_00934	ATP-dependent DNA helicase PcrA	592	285	177	9	17	291	15	295	5.12e-25	115	0.464527	32.982
342	S3_00089	ATP-dependent DNA helicase Rep	ef729_00833	ATP-dependent DNA helicase PcrA	592	285	177	9	17	291	15	295	5.12e-25	115	0.464527	32.982
343	S3_00089	ATP-dependent DNA helicase Rep	ef728_00791	ATP-dependent DNA helicase PcrA	592	285	177	9	17	291	15	295	5.12e-25	115	0.464527	32.982
344	S3_00089	ATP-dependent DNA helicase Rep	ef725_02922	ATP-dependent DNA helicase PcrA	592	285	177	9	17	291	15	295	5.12e-25	115	0.464527	32.982
345	S3_00089	ATP-dependent DNA helicase Rep	ef724_00728	ATP-dependent DNA helicase PcrA	592	285	177	9	17	291	15	295	5.12e-25	115	0.464527	32.982
346	S3_00089	ATP-dependent DNA helicase Rep	ef722_00545	ATP-dependent DNA helicase PcrA	592	285	177	9	17	291	15	295	5.12e-25	115	0.464527	32.982
347	S3_00089	ATP-dependent DNA helicase Rep	ef721_02394	ATP-dependent DNA helicase PcrA	592	285	177	9	17	291	15	295	5.12e-25	115	0.464527	32.982
348	S3_00089	ATP-dependent DNA helicase Rep	ef720_00720	ATP-dependent DNA helicase PcrA	592	285	177	9	17	291	15	295	5.12e-25	115	0.464527	32.982
349	S3_00089	ATP-dependent DNA helicase Rep	ef71_00806	ATP-dependent DNA helicase PcrA	592	285	177	9	17	291	15	295	5.12e-25	115	0.464527	32.982
350	S3_00089	ATP-dependent DNA helicase Rep	ef719_00583	ATP-dependent DNA helicase PcrA	592	285	177	9	17	291	15	295	5.12e-25	115	0.464527	32.982
351	S3_00089	ATP-dependent DNA helicase Rep	ef718_01512	ATP-dependent DNA helicase PcrA	592	285	177	9	17	291	15	295	5.12e-25	115	0.464527	32.982
352	S3_00089	ATP-dependent DNA helicase Rep	ef716_02501	ATP-dependent DNA helicase PcrA	592	285	177	9	17	291	15	295	5.12e-25	115	0.464527	32.982
353	S3_00089	ATP-dependent DNA helicase Rep	ef715_00460	ATP-dependent DNA helicase PcrA	592	285	177	9	17	291	15	295	5.12e-25	115	0.464527	32.982
354	S3_00089	ATP-dependent DNA helicase Rep	ef713_02941	ATP-dependent DNA helicase PcrA	592	285	177	9	17	291	15	295	5.12e-25	115	0.464527	32.982
355	S3_00089	ATP-dependent DNA helicase Rep	ef712_00316	ATP-dependent DNA helicase PcrA	592	285	177	9	17	291	15	295	5.12e-25	115	0.464527	32.982
356	S3_00089	ATP-dependent DNA helicase Rep	ef70_00167	ATP-dependent DNA helicase PcrA	592	285	177	9	17	291	15	295	5.12e-25	115	0.464527	32.982
357	S3_00089	ATP-dependent DNA helicase Rep	ef709_01490	ATP-dependent DNA helicase PcrA	592	285	177	9	17	291	15	295	5.12e-25	115	0.464527	32.982
358	S3_00089	ATP-dependent DNA helicase Rep	ef708_01253	ATP-dependent DNA helicase PcrA	592	285	177	9	17	291	15	295	5.12e-25	115	0.464527	32.982
359	S3_00089	ATP-dependent DNA helicase Rep	ef707_00761	ATP-dependent DNA helicase PcrA	592	285	177	9	17	291	15	295	5.12e-25	115	0.464527	32.982
360	S3_00089	ATP-dependent DNA helicase Rep	ef705_02339	ATP-dependent DNA helicase PcrA	592	285	177	9	17	291	15	295	5.12e-25	115	0.464527	32.982
361	S3_00089	ATP-dependent DNA helicase Rep	ef704_01403	ATP-dependent DNA helicase PcrA	592	285	177	9	17	291	15	295	5.12e-25	115	0.464527	32.982
362	S3_00089	ATP-dependent DNA helicase Rep	ef703_01465	ATP-dependent DNA helicase PcrA	592	285	177	9	17	291	15	295	5.12e-25	115	0.464527	32.982
363	S3_00089	ATP-dependent DNA helicase Rep	ef69_02999	ATP-dependent DNA helicase PcrA	592	285	177	9	17	291	15	295	5.12e-25	115	0.464527	32.982
364	S3_00089	ATP-dependent DNA helicase Rep	ef699_01658	ATP-dependent DNA helicase PcrA	592	285	177	9	17	291	15	295	5.12e-25	115	0.464527	32.982
365	S3_00089	ATP-dependent DNA helicase Rep	ef696_02293	ATP-dependent DNA helicase PcrA	592	285	177	9	17	291	15	295	5.12e-25	115	0.464527	32.982
366	S3_00089	ATP-dependent DNA helicase Rep	ef694_01739	ATP-dependent DNA helicase PcrA	592	285	177	9	17	291	15	295	5.12e-25	115	0.464527	32.982
367	S3_00089	ATP-dependent DNA helicase Rep	ef693_01296	ATP-dependent DNA helicase PcrA	592	285	177	9	17	291	15	295	5.12e-25	115	0.464527	32.982
368	S3_00089	ATP-dependent DNA helicase Rep	ef692_01643	ATP-dependent DNA helicase PcrA	592	285	177	9	17	291	15	295	5.12e-25	115	0.464527	32.982
369	S3_00089	ATP-dependent DNA helicase Rep	ef68_00314	ATP-dependent DNA helicase PcrA	592	285	177	9	17	291	15	295	5.12e-25	115	0.464527	32.982
370	S3_00089	ATP-dependent DNA helicase Rep	ef680_01563	ATP-dependent DNA helicase PcrA	592	285	177	9	17	291	15	295	5.12e-25	115	0.464527	32.982
371	S3_00089	ATP-dependent DNA helicase Rep	ef67_02270	ATP-dependent DNA helicase PcrA	592	285	177	9	17	291	15	295	5.12e-25	115	0.464527	32.982
372	S3_00089	ATP-dependent DNA helicase Rep	ef677_01998	ATP-dependent DNA helicase PcrA	592	285	177	9	17	291	15	295	5.12e-25	115	0.464527	32.982
373	S3_00089	ATP-dependent DNA helicase Rep	ef676_02423	ATP-dependent DNA helicase PcrA	592	285	177	9	17	291	15	295	5.12e-25	115	0.464527	32.982
374	S3_00089	ATP-dependent DNA helicase Rep	ef675_01601	ATP-dependent DNA helicase PcrA	592	285	177	9	17	291	15	295	5.12e-25	115	0.464527	32.982
375	S3_00089	ATP-dependent DNA helicase Rep	ef674_01898	ATP-dependent DNA helicase PcrA	592	285	177	9	17	291	15	295	5.12e-25	115	0.464527	32.982
376	S3_00089	ATP-dependent DNA helicase Rep	ef671_01868	ATP-dependent DNA helicase PcrA	592	285	177	9	17	291	15	295	5.12e-25	115	0.464527	32.982
377	S3_00089	ATP-dependent DNA helicase Rep	ef66_00846	ATP-dependent DNA helicase PcrA	592	285	177	9	17	291	15	295	5.12e-25	115	0.464527	32.982
378	S3_00089	ATP-dependent DNA helicase Rep	ef669_01749	ATP-dependent DNA helicase PcrA	592	285	177	9	17	291	15	295	5.12e-25	115	0.464527	32.982
379	S3_00089	ATP-dependent DNA helicase Rep	ef668_01137	ATP-dependent DNA helicase PcrA	592	285	177	9	17	291	15	295	5.12e-25	115	0.464527	32.982
380	S3_00089	ATP-dependent DNA helicase Rep	ef666_01804	ATP-dependent DNA helicase PcrA	592	285	177	9	17	291	15	295	5.12e-25	115	0.464527	32.982
381	S3_00089	ATP-dependent DNA helicase Rep	ef662_02194	ATP-dependent DNA helicase PcrA	592	285	177	9	17	291	15	295	5.12e-25	115	0.464527	32.982
382	S3_00089	ATP-dependent DNA helicase Rep	ef65_02079	ATP-dependent DNA helicase PcrA	592	285	177	9	17	291	15	295	5.12e-25	115	0.464527	32.982
383	S3_00089	ATP-dependent DNA helicase Rep	ef658_00165	ATP-dependent DNA helicase PcrA	592	285	177	9	17	291	15	295	5.12e-25	115	0.464527	32.982
384	S3_00089	ATP-dependent DNA helicase Rep	ef652_00286	ATP-dependent DNA helicase PcrA	592	285	177	9	17	291	15	295	5.12e-25	115	0.464527	32.982
385	S3_00089	ATP-dependent DNA helicase Rep	ef651_01750	ATP-dependent DNA helicase PcrA	592	285	177	9	17	291	15	295	5.12e-25	115	0.464527	32.982
386	S3_00089	ATP-dependent DNA helicase Rep	ef650_00668	ATP-dependent DNA helicase PcrA	592	285	177	9	17	291	15	295	5.12e-25	115	0.464527	32.982
387	S3_00089	ATP-dependent DNA helicase Rep	ef64_00230	ATP-dependent DNA helicase PcrA	592	285	177	9	17	291	15	295	5.12e-25	115	0.464527	32.982
388	S3_00089	ATP-dependent DNA helicase Rep	ef649_00669	ATP-dependent DNA helicase PcrA	592	285	177	9	17	291	15	295	5.12e-25	115	0.464527	32.982
389	S3_00089	ATP-dependent DNA helicase Rep	ef648_00671	ATP-dependent DNA helicase PcrA	592	285	177	9	17	291	15	295	5.12e-25	115	0.464527	32.982
390	S3_00089	ATP-dependent DNA helicase Rep	ef647_00632	ATP-dependent DNA helicase PcrA	592	285	177	9	17	291	15	295	5.12e-25	115	0.464527	32.982
391	S3_00089	ATP-dependent DNA helicase Rep	ef646_00668	ATP-dependent DNA helicase PcrA	592	285	177	9	17	291	15	295	5.12e-25	115	0.464527	32.982
392	S3_00089	ATP-dependent DNA helicase Rep	ef645_00669	ATP-dependent DNA helicase PcrA	592	285	177	9	17	291	15	295	5.12e-25	115	0.464527	32.982
393	S3_00089	ATP-dependent DNA helicase Rep	ef644_00686	ATP-dependent DNA helicase PcrA	592	285	177	9	17	291	15	295	5.12e-25	115	0.464527	32.982
394	S3_00089	ATP-dependent DNA helicase Rep	ef643_00599	ATP-dependent DNA helicase PcrA	592	285	177	9	17	291	15	295	5.12e-25	115	0.464527	32.982
395	S3_00089	ATP-dependent DNA helicase Rep	ef642_00419	ATP-dependent DNA helicase PcrA	592	285	177	9	17	291	15	295	5.12e-25	115	0.464527	32.982
396	S3_00089	ATP-dependent DNA helicase Rep	ef641_00317	ATP-dependent DNA helicase PcrA	592	285	177	9	17	291	15	295	5.12e-25	115	0.464527	32.982
397	S3_00089	ATP-dependent DNA helicase Rep	ef63_01920	ATP-dependent DNA helicase PcrA	592	285	177	9	17	291	15	295	5.12e-25	115	0.464527	32.982
398	S3_00089	ATP-dependent DNA helicase Rep	ef637_01909	ATP-dependent DNA helicase PcrA	592	285	177	9	17	291	15	295	5.12e-25	115	0.464527	32.982
399	S3_00089	ATP-dependent DNA helicase Rep	ef636_00939	ATP-dependent DNA helicase PcrA	592	285	177	9	17	291	15	295	5.12e-25	115	0.464527	32.982
400	S3_00089	ATP-dependent DNA helicase Rep	ef635_01099	ATP-dependent DNA helicase PcrA	592	285	177	9	17	291	15	295	5.12e-25	115	0.464527	32.982
401	S3_00089	ATP-dependent DNA helicase Rep	ef634_00190	ATP-dependent DNA helicase PcrA	592	285	177	9	17	291	15	295	5.12e-25	115	0.464527	32.982
402	S3_00089	ATP-dependent DNA helicase Rep	ef633_01392	ATP-dependent DNA helicase PcrA	592	285	177	9	17	291	15	295	5.12e-25	115	0.464527	32.982
403	S3_00089	ATP-dependent DNA helicase Rep	ef632_00278	ATP-dependent DNA helicase PcrA	592	285	177	9	17	291	15	295	5.12e-25	115	0.464527	32.982
404	S3_00089	ATP-dependent DNA helicase Rep	ef630_00486	ATP-dependent DNA helicase PcrA	592	285	177	9	17	291	15	295	5.12e-25	115	0.464527	32.982
405	S3_00089	ATP-dependent DNA helicase Rep	ef62_01057	ATP-dependent DNA helicase PcrA	592	285	177	9	17	291	15	295	5.12e-25	115	0.464527	32.982
406	S3_00089	ATP-dependent DNA helicase Rep	ef629_01229	ATP-dependent DNA helicase PcrA	592	285	177	9	17	291	15	295	5.12e-25	115	0.464527	32.982
407	S3_00089	ATP-dependent DNA helicase Rep	ef628_00127	ATP-dependent DNA helicase PcrA	592	285	177	9	17	291	15	295	5.12e-25	115	0.464527	32.982
408	S3_00089	ATP-dependent DNA helicase Rep	ef624_00284	ATP-dependent DNA helicase PcrA	592	285	177	9	17	291	15	295	5.12e-25	115	0.464527	32.982
409	S3_00089	ATP-dependent DNA helicase Rep	ef623_00300	ATP-dependent DNA helicase PcrA	592	285	177	9	17	291	15	295	5.12e-25	115	0.464527	32.982
410	S3_00089	ATP-dependent DNA helicase Rep	ef622_02064	ATP-dependent DNA helicase PcrA	592	285	177	9	17	291	15	295	5.12e-25	115	0.464527	32.982
411	S3_00089	ATP-dependent DNA helicase Rep	ef621_00228	ATP-dependent DNA helicase PcrA	592	285	177	9	17	291	15	295	5.12e-25	115	0.464527	32.982
412	S3_00089	ATP-dependent DNA helicase Rep	ef620_01972	ATP-dependent DNA helicase PcrA	592	285	177	9	17	291	15	295	5.12e-25	115	0.464527	32.982
413	S3_00089	ATP-dependent DNA helicase Rep	ef61_02589	ATP-dependent DNA helicase PcrA	592	285	177	9	17	291	15	295	5.12e-25	115	0.464527	32.982
414	S3_00089	ATP-dependent DNA helicase Rep	ef617_01805	ATP-dependent DNA helicase PcrA	592	285	177	9	17	291	15	295	5.12e-25	115	0.464527	32.982
415	S3_00089	ATP-dependent DNA helicase Rep	ef616_00907	ATP-dependent DNA helicase PcrA	592	285	177	9	17	291	15	295	5.12e-25	115	0.464527	32.982
416	S3_00089	ATP-dependent DNA helicase Rep	ef615_01442	ATP-dependent DNA helicase PcrA	592	285	177	9	17	291	15	295	5.12e-25	115	0.464527	32.982
417	S3_00089	ATP-dependent DNA helicase Rep	ef612_01217	ATP-dependent DNA helicase PcrA	592	285	177	9	17	291	15	295	5.12e-25	115	0.464527	32.982
418	S3_00089	ATP-dependent DNA helicase Rep	ef611_01055	ATP-dependent DNA helicase PcrA	592	285	177	9	17	291	15	295	5.12e-25	115	0.464527	32.982
419	S3_00089	ATP-dependent DNA helicase Rep	ef609_01852	ATP-dependent DNA helicase PcrA	592	285	177	9	17	291	15	295	5.12e-25	115	0.464527	32.982
420	S3_00089	ATP-dependent DNA helicase Rep	ef608_01088	ATP-dependent DNA helicase PcrA	592	285	177	9	17	291	15	295	5.12e-25	115	0.464527	32.982
421	S3_00089	ATP-dependent DNA helicase Rep	ef606_01267	ATP-dependent DNA helicase PcrA	592	285	177	9	17	291	15	295	5.12e-25	115	0.464527	32.982
422	S3_00089	ATP-dependent DNA helicase Rep	ef604_00019	ATP-dependent DNA helicase PcrA	592	285	177	9	17	291	15	295	5.12e-25	115	0.464527	32.982
423	S3_00089	ATP-dependent DNA helicase Rep	ef602_02468	ATP-dependent DNA helicase PcrA	592	285	177	9	17	291	15	295	5.12e-25	115	0.464527	32.982
424	S3_00089	ATP-dependent DNA helicase Rep	ef600_01351	ATP-dependent DNA helicase PcrA	592	285	177	9	17	291	15	295	5.12e-25	115	0.464527	32.982
425	S3_00089	ATP-dependent DNA helicase Rep	ef594_00146	ATP-dependent DNA helicase PcrA	592	285	177	9	17	291	15	295	5.12e-25	115	0.464527	32.982
426	S3_00089	ATP-dependent DNA helicase Rep	ef593_01892	ATP-dependent DNA helicase PcrA	592	285	177	9	17	291	15	295	5.12e-25	115	0.464527	32.982
427	S3_00089	ATP-dependent DNA helicase Rep	ef58_01055	ATP-dependent DNA helicase PcrA	592	285	177	9	17	291	15	295	5.12e-25	115	0.464527	32.982
428	S3_00089	ATP-dependent DNA helicase Rep	ef589_00569	ATP-dependent DNA helicase PcrA	592	285	177	9	17	291	15	295	5.12e-25	115	0.464527	32.982
429	S3_00089	ATP-dependent DNA helicase Rep	ef586_00488	ATP-dependent DNA helicase PcrA	592	285	177	9	17	291	15	295	5.12e-25	115	0.464527	32.982
430	S3_00089	ATP-dependent DNA helicase Rep	ef585_00131	ATP-dependent DNA helicase PcrA	592	285	177	9	17	291	15	295	5.12e-25	115	0.464527	32.982
431	S3_00089	ATP-dependent DNA helicase Rep	ef584_00717	ATP-dependent DNA helicase PcrA	592	285	177	9	17	291	15	295	5.12e-25	115	0.464527	32.982
432	S3_00089	ATP-dependent DNA helicase Rep	ef583_02593	ATP-dependent DNA helicase PcrA	592	285	177	9	17	291	15	295	5.12e-25	115	0.464527	32.982
433	S3_00089	ATP-dependent DNA helicase Rep	ef580_01429	ATP-dependent DNA helicase PcrA	592	285	177	9	17	291	15	295	5.12e-25	115	0.464527	32.982
434	S3_00089	ATP-dependent DNA helicase Rep	ef579_02072	ATP-dependent DNA helicase PcrA	592	285	177	9	17	291	15	295	5.12e-25	115	0.464527	32.982
435	S3_00089	ATP-dependent DNA helicase Rep	ef578_00068	ATP-dependent DNA helicase PcrA	592	285	177	9	17	291	15	295	5.12e-25	115	0.464527	32.982
436	S3_00089	ATP-dependent DNA helicase Rep	ef573_01198	ATP-dependent DNA helicase PcrA	592	285	177	9	17	291	15	295	5.12e-25	115	0.464527	32.982
437	S3_00089	ATP-dependent DNA helicase Rep	ef572_01337	ATP-dependent DNA helicase PcrA	592	285	177	9	17	291	15	295	5.12e-25	115	0.464527	32.982
438	S3_00089	ATP-dependent DNA helicase Rep	ef571_00175	ATP-dependent DNA helicase PcrA	592	285	177	9	17	291	15	295	5.12e-25	115	0.464527	32.982
439	S3_00089	ATP-dependent DNA helicase Rep	ef570_02131	ATP-dependent DNA helicase PcrA	592	285	177	9	17	291	15	295	5.12e-25	115	0.464527	32.982
440	S3_00089	ATP-dependent DNA helicase Rep	ef566_01655	ATP-dependent DNA helicase PcrA	592	285	177	9	17	291	15	295	5.12e-25	115	0.464527	32.982
441	S3_00089	ATP-dependent DNA helicase Rep	ef565_01715	ATP-dependent DNA helicase PcrA	592	285	177	9	17	291	15	295	5.12e-25	115	0.464527	32.982
442	S3_00089	ATP-dependent DNA helicase Rep	ef562_01732	ATP-dependent DNA helicase PcrA	592	285	177	9	17	291	15	295	5.12e-25	115	0.464527	32.982
443	S3_00089	ATP-dependent DNA helicase Rep	ef561_02423	ATP-dependent DNA helicase PcrA	592	285	177	9	17	291	15	295	5.12e-25	115	0.464527	32.982
444	S3_00089	ATP-dependent DNA helicase Rep	ef559_00041	ATP-dependent DNA helicase PcrA	592	285	177	9	17	291	15	295	5.12e-25	115	0.464527	32.982
445	S3_00089	ATP-dependent DNA helicase Rep	ef558_00340	ATP-dependent DNA helicase PcrA	592	285	177	9	17	291	15	295	5.12e-25	115	0.464527	32.982
446	S3_00089	ATP-dependent DNA helicase Rep	ef557_00954	ATP-dependent DNA helicase PcrA	592	285	177	9	17	291	15	295	5.12e-25	115	0.464527	32.982
447	S3_00089	ATP-dependent DNA helicase Rep	ef554_00025	ATP-dependent DNA helicase PcrA	592	285	177	9	17	291	15	295	5.12e-25	115	0.464527	32.982
448	S3_00089	ATP-dependent DNA helicase Rep	ef553_00640	ATP-dependent DNA helicase PcrA	592	285	177	9	17	291	15	295	5.12e-25	115	0.464527	32.982
449	S3_00089	ATP-dependent DNA helicase Rep	ef552_02666	ATP-dependent DNA helicase PcrA	592	285	177	9	17	291	15	295	5.12e-25	115	0.464527	32.982
450	S3_00089	ATP-dependent DNA helicase Rep	ef54_00058	ATP-dependent DNA helicase PcrA	592	285	177	9	17	291	15	295	5.12e-25	115	0.464527	32.982
451	S3_00089	ATP-dependent DNA helicase Rep	ef546_00817	ATP-dependent DNA helicase PcrA	592	285	177	9	17	291	15	295	5.12e-25	115	0.464527	32.982
452	S3_00089	ATP-dependent DNA helicase Rep	ef545_02096	ATP-dependent DNA helicase PcrA	592	285	177	9	17	291	15	295	5.12e-25	115	0.464527	32.982
453	S3_00089	ATP-dependent DNA helicase Rep	ef543_02402	ATP-dependent DNA helicase PcrA	592	285	177	9	17	291	15	295	5.12e-25	115	0.464527	32.982
454	S3_00089	ATP-dependent DNA helicase Rep	ef542_02822	ATP-dependent DNA helicase PcrA	592	285	177	9	17	291	15	295	5.12e-25	115	0.464527	32.982
455	S3_00089	ATP-dependent DNA helicase Rep	ef540_00674	ATP-dependent DNA helicase PcrA	592	285	177	9	17	291	15	295	5.12e-25	115	0.464527	32.982
456	S3_00089	ATP-dependent DNA helicase Rep	ef539_00455	ATP-dependent DNA helicase PcrA	592	285	177	9	17	291	15	295	5.12e-25	115	0.464527	32.982
457	S3_00089	ATP-dependent DNA helicase Rep	ef536_00965	ATP-dependent DNA helicase PcrA	592	285	177	9	17	291	15	295	5.12e-25	115	0.464527	32.982
458	S3_00089	ATP-dependent DNA helicase Rep	ef533_02451	ATP-dependent DNA helicase PcrA	592	285	177	9	17	291	15	295	5.12e-25	115	0.464527	32.982
459	S3_00089	ATP-dependent DNA helicase Rep	ef52_00331	ATP-dependent DNA helicase PcrA	592	285	177	9	17	291	15	295	5.12e-25	115	0.464527	32.982
460	S3_00089	ATP-dependent DNA helicase Rep	ef529_01927	ATP-dependent DNA helicase PcrA	592	285	177	9	17	291	15	295	5.12e-25	115	0.464527	32.982
461	S3_00089	ATP-dependent DNA helicase Rep	ef528_01940	ATP-dependent DNA helicase PcrA	592	285	177	9	17	291	15	295	5.12e-25	115	0.464527	32.982
462	S3_00089	ATP-dependent DNA helicase Rep	ef527_02514	ATP-dependent DNA helicase PcrA	592	285	177	9	17	291	15	295	5.12e-25	115	0.464527	32.982
463	S3_00089	ATP-dependent DNA helicase Rep	ef526_00448	ATP-dependent DNA helicase PcrA	592	285	177	9	17	291	15	295	5.12e-25	115	0.464527	32.982
464	S3_00089	ATP-dependent DNA helicase Rep	ef525_00366	ATP-dependent DNA helicase PcrA	592	285	177	9	17	291	15	295	5.12e-25	115	0.464527	32.982
465	S3_00089	ATP-dependent DNA helicase Rep	ef524_00368	ATP-dependent DNA helicase PcrA	592	285	177	9	17	291	15	295	5.12e-25	115	0.464527	32.982
466	S3_00089	ATP-dependent DNA helicase Rep	ef523_01666	ATP-dependent DNA helicase PcrA	592	285	177	9	17	291	15	295	5.12e-25	115	0.464527	32.982
467	S3_00089	ATP-dependent DNA helicase Rep	ef522_01316	ATP-dependent DNA helicase PcrA	592	285	177	9	17	291	15	295	5.12e-25	115	0.464527	32.982
468	S3_00089	ATP-dependent DNA helicase Rep	ef51_00528	ATP-dependent DNA helicase PcrA	592	285	177	9	17	291	15	295	5.12e-25	115	0.464527	32.982
469	S3_00089	ATP-dependent DNA helicase Rep	ef517_01385	ATP-dependent DNA helicase PcrA	592	285	177	9	17	291	15	295	5.12e-25	115	0.464527	32.982
470	S3_00089	ATP-dependent DNA helicase Rep	ef516_00558	ATP-dependent DNA helicase PcrA	592	285	177	9	17	291	15	295	5.12e-25	115	0.464527	32.982
471	S3_00089	ATP-dependent DNA helicase Rep	ef513_01871	ATP-dependent DNA helicase PcrA	592	285	177	9	17	291	15	295	5.12e-25	115	0.464527	32.982
472	S3_00089	ATP-dependent DNA helicase Rep	ef511_02481	ATP-dependent DNA helicase PcrA	592	285	177	9	17	291	15	295	5.12e-25	115	0.464527	32.982
473	S3_00089	ATP-dependent DNA helicase Rep	ef50_00521	ATP-dependent DNA helicase PcrA	592	285	177	9	17	291	15	295	5.12e-25	115	0.464527	32.982
474	S3_00089	ATP-dependent DNA helicase Rep	ef507_00915	ATP-dependent DNA helicase PcrA	592	285	177	9	17	291	15	295	5.12e-25	115	0.464527	32.982
475	S3_00089	ATP-dependent DNA helicase Rep	ef506_01764	ATP-dependent DNA helicase PcrA	592	285	177	9	17	291	15	295	5.12e-25	115	0.464527	32.982
476	S3_00089	ATP-dependent DNA helicase Rep	ef504_00616	ATP-dependent DNA helicase PcrA	592	285	177	9	17	291	15	295	5.12e-25	115	0.464527	32.982
477	S3_00089	ATP-dependent DNA helicase Rep	ef503_01851	ATP-dependent DNA helicase PcrA	592	285	177	9	17	291	15	295	5.12e-25	115	0.464527	32.982
478	S3_00089	ATP-dependent DNA helicase Rep	ef496_00584	ATP-dependent DNA helicase PcrA	592	285	177	9	17	291	15	295	5.12e-25	115	0.464527	32.982
479	S3_00089	ATP-dependent DNA helicase Rep	ef494_01079	ATP-dependent DNA helicase PcrA	592	285	177	9	17	291	15	295	5.12e-25	115	0.464527	32.982
480	S3_00089	ATP-dependent DNA helicase Rep	ef493_00685	ATP-dependent DNA helicase PcrA	592	285	177	9	17	291	15	295	5.12e-25	115	0.464527	32.982
481	S3_00089	ATP-dependent DNA helicase Rep	ef492_00588	ATP-dependent DNA helicase PcrA	592	285	177	9	17	291	15	295	5.12e-25	115	0.464527	32.982
482	S3_00089	ATP-dependent DNA helicase Rep	ef491_02037	ATP-dependent DNA helicase PcrA	592	285	177	9	17	291	15	295	5.12e-25	115	0.464527	32.982
483	S3_00089	ATP-dependent DNA helicase Rep	ef490_00883	ATP-dependent DNA helicase PcrA	592	285	177	9	17	291	15	295	5.12e-25	115	0.464527	32.982
484	S3_00089	ATP-dependent DNA helicase Rep	ef489_00870	ATP-dependent DNA helicase PcrA	592	285	177	9	17	291	15	295	5.12e-25	115	0.464527	32.982
485	S3_00089	ATP-dependent DNA helicase Rep	ef488_02543	ATP-dependent DNA helicase PcrA	592	285	177	9	17	291	15	295	5.12e-25	115	0.464527	32.982
486	S3_00089	ATP-dependent DNA helicase Rep	ef486_01751	ATP-dependent DNA helicase PcrA	592	285	177	9	17	291	15	295	5.12e-25	115	0.464527	32.982
487	S3_00089	ATP-dependent DNA helicase Rep	ef485_02089	ATP-dependent DNA helicase PcrA	592	285	177	9	17	291	15	295	5.12e-25	115	0.464527	32.982
488	S3_00089	ATP-dependent DNA helicase Rep	ef484_01528	ATP-dependent DNA helicase PcrA	592	285	177	9	17	291	15	295	5.12e-25	115	0.464527	32.982
489	S3_00089	ATP-dependent DNA helicase Rep	ef483_02411	ATP-dependent DNA helicase PcrA	592	285	177	9	17	291	15	295	5.12e-25	115	0.464527	32.982
490	S3_00089	ATP-dependent DNA helicase Rep	ef480_01676	ATP-dependent DNA helicase PcrA	592	285	177	9	17	291	15	295	5.12e-25	115	0.464527	32.982
491	S3_00089	ATP-dependent DNA helicase Rep	ef47_01110	ATP-dependent DNA helicase PcrA	592	285	177	9	17	291	15	295	5.12e-25	115	0.464527	32.982
492	S3_00089	ATP-dependent DNA helicase Rep	ef479_01068	ATP-dependent DNA helicase PcrA	592	285	177	9	17	291	15	295	5.12e-25	115	0.464527	32.982
493	S3_00089	ATP-dependent DNA helicase Rep	ef477_01811	ATP-dependent DNA helicase PcrA	592	285	177	9	17	291	15	295	5.12e-25	115	0.464527	32.982
494	S3_00089	ATP-dependent DNA helicase Rep	ef470_02510	ATP-dependent DNA helicase PcrA	592	285	177	9	17	291	15	295	5.12e-25	115	0.464527	32.982
495	S3_00089	ATP-dependent DNA helicase Rep	ef46_01694	ATP-dependent DNA helicase PcrA	592	285	177	9	17	291	15	295	5.12e-25	115	0.464527	32.982
496	S3_00089	ATP-dependent DNA helicase Rep	ef468_02390	ATP-dependent DNA helicase PcrA	592	285	177	9	17	291	15	295	5.12e-25	115	0.464527	32.982
497	S3_00089	ATP-dependent DNA helicase Rep	ef467_00719	ATP-dependent DNA helicase PcrA	592	285	177	9	17	291	15	295	5.12e-25	115	0.464527	32.982
498	S3_00089	ATP-dependent DNA helicase Rep	ef463_00577	ATP-dependent DNA helicase PcrA	592	285	177	9	17	291	15	295	5.12e-25	115	0.464527	32.982
499	S3_00089	ATP-dependent DNA helicase Rep	ef461_01201	ATP-dependent DNA helicase PcrA	592	285	177	9	17	291	15	295	5.12e-25	115	0.464527	32.982
500	S3_00089	ATP-dependent DNA helicase Rep	ef458_02451	ATP-dependent DNA helicase PcrA	592	285	177	9	17	291	15	295	5.12e-25	115	0.464527	32.982
501	S3_00089	ATP-dependent DNA helicase Rep	ef457_00532	ATP-dependent DNA helicase PcrA	592	285	177	9	17	291	15	295	5.12e-25	115	0.464527	32.982
502	S3_00089	ATP-dependent DNA helicase Rep	ef455_01962	ATP-dependent DNA helicase PcrA	592	285	177	9	17	291	15	295	5.12e-25	115	0.464527	32.982
503	S3_00089	ATP-dependent DNA helicase Rep	ef454_02506	ATP-dependent DNA helicase PcrA	592	285	177	9	17	291	15	295	5.12e-25	115	0.464527	32.982
504	S3_00089	ATP-dependent DNA helicase Rep	ef453_00463	ATP-dependent DNA helicase PcrA	592	285	177	9	17	291	15	295	5.12e-25	115	0.464527	32.982
505	S3_00089	ATP-dependent DNA helicase Rep	ef452_02787	ATP-dependent DNA helicase PcrA	592	285	177	9	17	291	15	295	5.12e-25	115	0.464527	32.982
506	S3_00089	ATP-dependent DNA helicase Rep	ef451_00714	ATP-dependent DNA helicase PcrA	592	285	177	9	17	291	15	295	5.12e-25	115	0.464527	32.982
507	S3_00089	ATP-dependent DNA helicase Rep	ef44_02439	ATP-dependent DNA helicase PcrA	592	285	177	9	17	291	15	295	5.12e-25	115	0.464527	32.982
508	S3_00089	ATP-dependent DNA helicase Rep	ef448_01107	ATP-dependent DNA helicase PcrA	592	285	177	9	17	291	15	295	5.12e-25	115	0.464527	32.982
509	S3_00089	ATP-dependent DNA helicase Rep	ef446_01649	ATP-dependent DNA helicase PcrA	592	285	177	9	17	291	15	295	5.12e-25	115	0.464527	32.982
510	S3_00089	ATP-dependent DNA helicase Rep	ef445_02407	ATP-dependent DNA helicase PcrA	592	285	177	9	17	291	15	295	5.12e-25	115	0.464527	32.982
511	S3_00089	ATP-dependent DNA helicase Rep	ef443_01024	ATP-dependent DNA helicase PcrA	592	285	177	9	17	291	15	295	5.12e-25	115	0.464527	32.982
512	S3_00089	ATP-dependent DNA helicase Rep	ef442_01352	ATP-dependent DNA helicase PcrA	592	285	177	9	17	291	15	295	5.12e-25	115	0.464527	32.982
513	S3_00089	ATP-dependent DNA helicase Rep	ef43_01899	ATP-dependent DNA helicase PcrA	592	285	177	9	17	291	15	295	5.12e-25	115	0.464527	32.982
514	S3_00089	ATP-dependent DNA helicase Rep	ef439_01348	ATP-dependent DNA helicase PcrA	592	285	177	9	17	291	15	295	5.12e-25	115	0.464527	32.982
515	S3_00089	ATP-dependent DNA helicase Rep	ef438_00668	ATP-dependent DNA helicase PcrA	592	285	177	9	17	291	15	295	5.12e-25	115	0.464527	32.982
516	S3_00089	ATP-dependent DNA helicase Rep	ef437_00239	ATP-dependent DNA helicase PcrA	592	285	177	9	17	291	15	295	5.12e-25	115	0.464527	32.982
517	S3_00089	ATP-dependent DNA helicase Rep	ef436_00423	ATP-dependent DNA helicase PcrA	592	285	177	9	17	291	15	295	5.12e-25	115	0.464527	32.982
518	S3_00089	ATP-dependent DNA helicase Rep	ef435_01030	ATP-dependent DNA helicase PcrA	592	285	177	9	17	291	15	295	5.12e-25	115	0.464527	32.982
519	S3_00089	ATP-dependent DNA helicase Rep	ef434_01475	ATP-dependent DNA helicase PcrA	592	285	177	9	17	291	15	295	5.12e-25	115	0.464527	32.982
520	S3_00089	ATP-dependent DNA helicase Rep	ef433_00058	ATP-dependent DNA helicase PcrA	592	285	177	9	17	291	15	295	5.12e-25	115	0.464527	32.982
521	S3_00089	ATP-dependent DNA helicase Rep	ef430_01343	ATP-dependent DNA helicase PcrA	592	285	177	9	17	291	15	295	5.12e-25	115	0.464527	32.982
522	S3_00089	ATP-dependent DNA helicase Rep	ef42_02388	ATP-dependent DNA helicase PcrA	592	285	177	9	17	291	15	295	5.12e-25	115	0.464527	32.982
523	S3_00089	ATP-dependent DNA helicase Rep	ef429_02677	ATP-dependent DNA helicase PcrA	592	285	177	9	17	291	15	295	5.12e-25	115	0.464527	32.982
524	S3_00089	ATP-dependent DNA helicase Rep	ef428_02855	ATP-dependent DNA helicase PcrA	592	285	177	9	17	291	15	295	5.12e-25	115	0.464527	32.982
525	S3_00089	ATP-dependent DNA helicase Rep	ef427_01037	ATP-dependent DNA helicase PcrA	592	285	177	9	17	291	15	295	5.12e-25	115	0.464527	32.982
526	S3_00089	ATP-dependent DNA helicase Rep	ef426_01637	ATP-dependent DNA helicase PcrA	592	285	177	9	17	291	15	295	5.12e-25	115	0.464527	32.982
527	S3_00089	ATP-dependent DNA helicase Rep	ef425_01537	ATP-dependent DNA helicase PcrA	592	285	177	9	17	291	15	295	5.12e-25	115	0.464527	32.982
528	S3_00089	ATP-dependent DNA helicase Rep	ef424_02574	ATP-dependent DNA helicase PcrA	592	285	177	9	17	291	15	295	5.12e-25	115	0.464527	32.982
529	S3_00089	ATP-dependent DNA helicase Rep	ef423_01416	ATP-dependent DNA helicase PcrA	592	285	177	9	17	291	15	295	5.12e-25	115	0.464527	32.982
530	S3_00089	ATP-dependent DNA helicase Rep	ef422_02054	ATP-dependent DNA helicase PcrA	592	285	177	9	17	291	15	295	5.12e-25	115	0.464527	32.982
531	S3_00089	ATP-dependent DNA helicase Rep	ef421_01692	ATP-dependent DNA helicase PcrA	592	285	177	9	17	291	15	295	5.12e-25	115	0.464527	32.982
532	S3_00089	ATP-dependent DNA helicase Rep	ef420_01218	ATP-dependent DNA helicase PcrA	592	285	177	9	17	291	15	295	5.12e-25	115	0.464527	32.982
533	S3_00089	ATP-dependent DNA helicase Rep	ef41_01962	ATP-dependent DNA helicase PcrA	592	285	177	9	17	291	15	295	5.12e-25	115	0.464527	32.982
534	S3_00089	ATP-dependent DNA helicase Rep	ef418_00479	ATP-dependent DNA helicase PcrA	592	285	177	9	17	291	15	295	5.12e-25	115	0.464527	32.982
535	S3_00089	ATP-dependent DNA helicase Rep	ef417_01451	ATP-dependent DNA helicase PcrA	592	285	177	9	17	291	15	295	5.12e-25	115	0.464527	32.982
536	S3_00089	ATP-dependent DNA helicase Rep	ef416_02040	ATP-dependent DNA helicase PcrA	592	285	177	9	17	291	15	295	5.12e-25	115	0.464527	32.982
537	S3_00089	ATP-dependent DNA helicase Rep	ef415_00474	ATP-dependent DNA helicase PcrA	592	285	177	9	17	291	15	295	5.12e-25	115	0.464527	32.982
538	S3_00089	ATP-dependent DNA helicase Rep	ef412_01473	ATP-dependent DNA helicase PcrA	592	285	177	9	17	291	15	295	5.12e-25	115	0.464527	32.982
539	S3_00089	ATP-dependent DNA helicase Rep	ef410_01265	ATP-dependent DNA helicase PcrA	592	285	177	9	17	291	15	295	5.12e-25	115	0.464527	32.982
540	S3_00089	ATP-dependent DNA helicase Rep	ef409_01498	ATP-dependent DNA helicase PcrA	592	285	177	9	17	291	15	295	5.12e-25	115	0.464527	32.982
541	S3_00089	ATP-dependent DNA helicase Rep	ef408_00166	ATP-dependent DNA helicase PcrA	592	285	177	9	17	291	15	295	5.12e-25	115	0.464527	32.982
542	S3_00089	ATP-dependent DNA helicase Rep	ef406_02230	ATP-dependent DNA helicase PcrA	592	285	177	9	17	291	15	295	5.12e-25	115	0.464527	32.982
543	S3_00089	ATP-dependent DNA helicase Rep	ef404_00958	ATP-dependent DNA helicase PcrA	592	285	177	9	17	291	15	295	5.12e-25	115	0.464527	32.982
544	S3_00089	ATP-dependent DNA helicase Rep	ef401_00312	ATP-dependent DNA helicase PcrA	592	285	177	9	17	291	15	295	5.12e-25	115	0.464527	32.982
545	S3_00089	ATP-dependent DNA helicase Rep	ef3_00955	ATP-dependent DNA helicase PcrA	592	285	177	9	17	291	15	295	5.12e-25	115	0.464527	32.982
546	S3_00089	ATP-dependent DNA helicase Rep	ef399_01995	ATP-dependent DNA helicase PcrA	592	285	177	9	17	291	15	295	5.12e-25	115	0.464527	32.982
547	S3_00089	ATP-dependent DNA helicase Rep	ef397_00829	ATP-dependent DNA helicase PcrA	592	285	177	9	17	291	15	295	5.12e-25	115	0.464527	32.982
548	S3_00089	ATP-dependent DNA helicase Rep	ef396_00710	ATP-dependent DNA helicase PcrA	592	285	177	9	17	291	15	295	5.12e-25	115	0.464527	32.982
549	S3_00089	ATP-dependent DNA helicase Rep	ef395_02449	ATP-dependent DNA helicase PcrA	592	285	177	9	17	291	15	295	5.12e-25	115	0.464527	32.982
550	S3_00089	ATP-dependent DNA helicase Rep	ef394_00858	ATP-dependent DNA helicase PcrA	592	285	177	9	17	291	15	295	5.12e-25	115	0.464527	32.982
551	S3_00089	ATP-dependent DNA helicase Rep	ef393_00941	ATP-dependent DNA helicase PcrA	592	285	177	9	17	291	15	295	5.12e-25	115	0.464527	32.982
552	S3_00089	ATP-dependent DNA helicase Rep	ef38_01126	ATP-dependent DNA helicase PcrA	592	285	177	9	17	291	15	295	5.12e-25	115	0.464527	32.982
553	S3_00089	ATP-dependent DNA helicase Rep	ef389_00189	ATP-dependent DNA helicase PcrA	592	285	177	9	17	291	15	295	5.12e-25	115	0.464527	32.982
554	S3_00089	ATP-dependent DNA helicase Rep	ef383_02491	ATP-dependent DNA helicase PcrA	592	285	177	9	17	291	15	295	5.12e-25	115	0.464527	32.982
555	S3_00089	ATP-dependent DNA helicase Rep	ef382_00224	ATP-dependent DNA helicase PcrA	592	285	177	9	17	291	15	295	5.12e-25	115	0.464527	32.982
556	S3_00089	ATP-dependent DNA helicase Rep	ef381_01431	ATP-dependent DNA helicase PcrA	592	285	177	9	17	291	15	295	5.12e-25	115	0.464527	32.982
557	S3_00089	ATP-dependent DNA helicase Rep	ef380_02705	ATP-dependent DNA helicase PcrA	592	285	177	9	17	291	15	295	5.12e-25	115	0.464527	32.982
558	S3_00089	ATP-dependent DNA helicase Rep	ef37_02487	ATP-dependent DNA helicase PcrA	592	285	177	9	17	291	15	295	5.12e-25	115	0.464527	32.982
559	S3_00089	ATP-dependent DNA helicase Rep	ef379_00489	ATP-dependent DNA helicase PcrA	592	285	177	9	17	291	15	295	5.12e-25	115	0.464527	32.982
560	S3_00089	ATP-dependent DNA helicase Rep	ef378_01362	ATP-dependent DNA helicase PcrA	592	285	177	9	17	291	15	295	5.12e-25	115	0.464527	32.982
561	S3_00089	ATP-dependent DNA helicase Rep	ef375_02430	ATP-dependent DNA helicase PcrA	592	285	177	9	17	291	15	295	5.12e-25	115	0.464527	32.982
562	S3_00089	ATP-dependent DNA helicase Rep	ef373_02447	ATP-dependent DNA helicase PcrA	592	285	177	9	17	291	15	295	5.12e-25	115	0.464527	32.982
563	S3_00089	ATP-dependent DNA helicase Rep	ef372_01426	ATP-dependent DNA helicase PcrA	592	285	177	9	17	291	15	295	5.12e-25	115	0.464527	32.982
564	S3_00089	ATP-dependent DNA helicase Rep	ef371_02599	ATP-dependent DNA helicase PcrA	592	285	177	9	17	291	15	295	5.12e-25	115	0.464527	32.982
565	S3_00089	ATP-dependent DNA helicase Rep	ef370_02713	ATP-dependent DNA helicase PcrA	592	285	177	9	17	291	15	295	5.12e-25	115	0.464527	32.982
566	S3_00089	ATP-dependent DNA helicase Rep	ef36_00378	ATP-dependent DNA helicase PcrA	592	285	177	9	17	291	15	295	5.12e-25	115	0.464527	32.982
567	S3_00089	ATP-dependent DNA helicase Rep	ef369_01054	ATP-dependent DNA helicase PcrA	592	285	177	9	17	291	15	295	5.12e-25	115	0.464527	32.982
568	S3_00089	ATP-dependent DNA helicase Rep	ef368_03031	ATP-dependent DNA helicase PcrA	592	285	177	9	17	291	15	295	5.12e-25	115	0.464527	32.982
569	S3_00089	ATP-dependent DNA helicase Rep	ef367_01211	ATP-dependent DNA helicase PcrA	592	285	177	9	17	291	15	295	5.12e-25	115	0.464527	32.982
570	S3_00089	ATP-dependent DNA helicase Rep	ef366_02052	ATP-dependent DNA helicase PcrA	592	285	177	9	17	291	15	295	5.12e-25	115	0.464527	32.982
571	S3_00089	ATP-dependent DNA helicase Rep	ef365_02142	ATP-dependent DNA helicase PcrA	592	285	177	9	17	291	15	295	5.12e-25	115	0.464527	32.982
572	S3_00089	ATP-dependent DNA helicase Rep	ef364_01395	ATP-dependent DNA helicase PcrA	592	285	177	9	17	291	15	295	5.12e-25	115	0.464527	32.982
573	S3_00089	ATP-dependent DNA helicase Rep	ef362_02107	ATP-dependent DNA helicase PcrA	592	285	177	9	17	291	15	295	5.12e-25	115	0.464527	32.982
574	S3_00089	ATP-dependent DNA helicase Rep	ef361_01188	ATP-dependent DNA helicase PcrA	592	285	177	9	17	291	15	295	5.12e-25	115	0.464527	32.982
575	S3_00089	ATP-dependent DNA helicase Rep	ef359_00331	ATP-dependent DNA helicase PcrA	592	285	177	9	17	291	15	295	5.12e-25	115	0.464527	32.982
576	S3_00089	ATP-dependent DNA helicase Rep	ef355_02689	ATP-dependent DNA helicase PcrA	592	285	177	9	17	291	15	295	5.12e-25	115	0.464527	32.982
577	S3_00089	ATP-dependent DNA helicase Rep	ef354_00914	ATP-dependent DNA helicase PcrA	592	285	177	9	17	291	15	295	5.12e-25	115	0.464527	32.982
578	S3_00089	ATP-dependent DNA helicase Rep	ef353_02797	ATP-dependent DNA helicase PcrA	592	285	177	9	17	291	15	295	5.12e-25	115	0.464527	32.982
579	S3_00089	ATP-dependent DNA helicase Rep	ef352_02574	ATP-dependent DNA helicase PcrA	592	285	177	9	17	291	15	295	5.12e-25	115	0.464527	32.982
580	S3_00089	ATP-dependent DNA helicase Rep	ef351_02668	ATP-dependent DNA helicase PcrA	592	285	177	9	17	291	15	295	5.12e-25	115	0.464527	32.982
581	S3_00089	ATP-dependent DNA helicase Rep	ef350_01302	ATP-dependent DNA helicase PcrA	592	285	177	9	17	291	15	295	5.12e-25	115	0.464527	32.982
582	S3_00089	ATP-dependent DNA helicase Rep	ef34_01965	ATP-dependent DNA helicase PcrA	592	285	177	9	17	291	15	295	5.12e-25	115	0.464527	32.982
583	S3_00089	ATP-dependent DNA helicase Rep	ef349_00546	ATP-dependent DNA helicase PcrA	592	285	177	9	17	291	15	295	5.12e-25	115	0.464527	32.982
584	S3_00089	ATP-dependent DNA helicase Rep	ef346_01383	ATP-dependent DNA helicase PcrA	592	285	177	9	17	291	15	295	5.12e-25	115	0.464527	32.982
585	S3_00089	ATP-dependent DNA helicase Rep	ef344_01902	ATP-dependent DNA helicase PcrA	592	285	177	9	17	291	15	295	5.12e-25	115	0.464527	32.982
586	S3_00089	ATP-dependent DNA helicase Rep	ef343_01297	ATP-dependent DNA helicase PcrA	592	285	177	9	17	291	15	295	5.12e-25	115	0.464527	32.982
587	S3_00089	ATP-dependent DNA helicase Rep	ef342_01016	ATP-dependent DNA helicase PcrA	592	285	177	9	17	291	15	295	5.12e-25	115	0.464527	32.982
588	S3_00089	ATP-dependent DNA helicase Rep	ef33_01965	ATP-dependent DNA helicase PcrA	592	285	177	9	17	291	15	295	5.12e-25	115	0.464527	32.982
589	S3_00089	ATP-dependent DNA helicase Rep	ef339_00675	ATP-dependent DNA helicase PcrA	592	285	177	9	17	291	15	295	5.12e-25	115	0.464527	32.982
590	S3_00089	ATP-dependent DNA helicase Rep	ef338_00917	ATP-dependent DNA helicase PcrA	592	285	177	9	17	291	15	295	5.12e-25	115	0.464527	32.982
591	S3_00089	ATP-dependent DNA helicase Rep	ef337_01702	ATP-dependent DNA helicase PcrA	592	285	177	9	17	291	15	295	5.12e-25	115	0.464527	32.982
592	S3_00089	ATP-dependent DNA helicase Rep	ef333_01090	ATP-dependent DNA helicase PcrA	592	285	177	9	17	291	15	295	5.12e-25	115	0.464527	32.982
593	S3_00089	ATP-dependent DNA helicase Rep	ef332_02043	ATP-dependent DNA helicase PcrA	592	285	177	9	17	291	15	295	5.12e-25	115	0.464527	32.982
594	S3_00089	ATP-dependent DNA helicase Rep	ef330_01982	ATP-dependent DNA helicase PcrA	592	285	177	9	17	291	15	295	5.12e-25	115	0.464527	32.982
595	S3_00089	ATP-dependent DNA helicase Rep	ef329_00262	ATP-dependent DNA helicase PcrA	592	285	177	9	17	291	15	295	5.12e-25	115	0.464527	32.982
596	S3_00089	ATP-dependent DNA helicase Rep	ef327_00375	ATP-dependent DNA helicase PcrA	592	285	177	9	17	291	15	295	5.12e-25	115	0.464527	32.982
597	S3_00089	ATP-dependent DNA helicase Rep	ef325_00508	ATP-dependent DNA helicase PcrA	592	285	177	9	17	291	15	295	5.12e-25	115	0.464527	32.982
598	S3_00089	ATP-dependent DNA helicase Rep	ef324_01651	ATP-dependent DNA helicase PcrA	592	285	177	9	17	291	15	295	5.12e-25	115	0.464527	32.982
599	S3_00089	ATP-dependent DNA helicase Rep	ef322_02181	ATP-dependent DNA helicase PcrA	592	285	177	9	17	291	15	295	5.12e-25	115	0.464527	32.982
600	S3_00089	ATP-dependent DNA helicase Rep	ef321_00390	ATP-dependent DNA helicase PcrA	592	285	177	9	17	291	15	295	5.12e-25	115	0.464527	32.982
601	S3_00089	ATP-dependent DNA helicase Rep	ef31_02128	ATP-dependent DNA helicase PcrA	592	285	177	9	17	291	15	295	5.12e-25	115	0.464527	32.982
602	S3_00089	ATP-dependent DNA helicase Rep	ef319_00275	ATP-dependent DNA helicase PcrA	592	285	177	9	17	291	15	295	5.12e-25	115	0.464527	32.982
603	S3_00094	recombination protein F	ef20_01756	recombination protein F	770	229	130	2	543	768	556	782	1.19e-39	162	0.293506	41.048
604	S3_00094	recombination protein F	ef84_01811	recombination protein F	770	229	131	2	543	768	556	782	3.56e-39	160	0.293506	40.611
605	S3_00094	recombination protein F	ef698_00263	recombination protein F	770	229	131	2	543	768	556	782	3.56e-39	160	0.293506	40.611
606	S3_00094	recombination protein F	ef501_00291	recombination protein F	770	229	131	2	543	768	556	782	3.56e-39	160	0.293506	40.611
607	S3_00094	recombination protein F	ef478_01181	recombination protein F	770	229	131	2	543	768	556	782	3.56e-39	160	0.293506	40.611
608	S3_00094	recombination protein F	ef475_01149	recombination protein F	770	229	131	2	543	768	556	782	3.56e-39	160	0.293506	40.611
609	S3_00094	recombination protein F	ef462_00260	recombination protein F	770	229	131	2	543	768	556	782	3.56e-39	160	0.293506	40.611
610	S3_00094	recombination protein F	ef399_00366	recombination protein F	770	229	131	2	543	768	556	782	3.56e-39	160	0.293506	40.611
611	S3_00094	recombination protein F	ef32_02367	recombination protein F	770	229	131	2	543	768	556	782	3.56e-39	160	0.293506	40.611
612	S3_00094	recombination protein F	ef226_00047	recombination protein F	770	229	131	2	543	768	556	782	3.56e-39	160	0.293506	40.611
613	S3_00094	recombination protein F	ef225_02474	recombination protein F	770	229	131	2	543	768	556	782	3.56e-39	160	0.293506	40.611
614	S3_00094	recombination protein F	ef731_02803	recombination protein F	770	229	131	2	543	768	556	782	8.81e-39	159	0.293506	40.611
615	S3_00094	recombination protein F	ef401_01388	hypothetical protein	770	162	85	2	609	767	5	164	1.1e-37	143	0.206494	44.444
616	S3_00094	recombination protein F	ef144_02275	hypothetical protein	770	162	85	2	609	767	5	164	1.1e-37	143	0.206494	44.444
617	S3_00094	recombination protein F	ef41_00419	recombination protein F	770	803	477	31	1	756	1	739	3.34e-35	148	0.981818	26.775
618	S3_00094	recombination protein F	ef146_00479	putative DNA double-strand break repair Rad50 ATPase	770	236	126	5	543	767	556	781	3.98e-35	148	0.292208	37.712
619	S3_00094	recombination protein F	ef363_01170	putative DNA double-strand break repair Rad50 ATPase	770	236	126	5	543	767	556	781	4.06e-35	148	0.292208	37.712
620	S3_00094	recombination protein F	ef30_00507	putative DNA double-strand break repair Rad50 ATPase	770	236	126	5	543	767	556	781	4.06e-35	148	0.292208	37.712
621	S3_00094	recombination protein F	ef301_02350	putative DNA double-strand break repair Rad50 ATPase	770	236	126	5	543	767	556	781	4.06e-35	148	0.292208	37.712
622	S3_00094	recombination protein F	ef207_02369	putative DNA double-strand break repair Rad50 ATPase	770	236	126	5	543	767	556	781	4.06e-35	148	0.292208	37.712
623	S3_00094	recombination protein F	ef194_00442	putative DNA double-strand break repair Rad50 ATPase	770	236	126	5	543	767	556	781	4.06e-35	148	0.292208	37.712
624	S3_00094	recombination protein F	ef644_02456	putative DNA double-strand break repair Rad50 ATPase	770	236	126	5	543	767	556	781	4.13e-35	148	0.292208	37.712
625	S3_00094	recombination protein F	ef50_02827	putative DNA double-strand break repair Rad50 ATPase	770	236	126	5	543	767	556	781	4.13e-35	148	0.292208	37.712
626	S3_00094	recombination protein F	ef47_00431	putative DNA double-strand break repair Rad50 ATPase	770	236	126	5	543	767	556	781	4.13e-35	148	0.292208	37.712
627	S3_00094	recombination protein F	ef438_00336	putative DNA double-strand break repair Rad50 ATPase	770	236	126	5	543	767	556	781	4.13e-35	148	0.292208	37.712
628	S3_00094	recombination protein F	ef436_00766	putative DNA double-strand break repair Rad50 ATPase	770	236	126	5	543	767	556	781	4.13e-35	148	0.292208	37.712
629	S3_00094	recombination protein F	ef434_01353	putative DNA double-strand break repair Rad50 ATPase	770	236	126	5	543	767	556	781	4.13e-35	148	0.292208	37.712
630	S3_00094	recombination protein F	ef430_02561	putative DNA double-strand break repair Rad50 ATPase	770	236	126	5	543	767	556	781	4.13e-35	148	0.292208	37.712
631	S3_00094	recombination protein F	ef429_02434	putative DNA double-strand break repair Rad50 ATPase	770	236	126	5	543	767	556	781	4.13e-35	148	0.292208	37.712
632	S3_00094	recombination protein F	ef423_02045	putative DNA double-strand break repair Rad50 ATPase	770	236	126	5	543	767	556	781	4.13e-35	148	0.292208	37.712
633	S3_00094	recombination protein F	ef420_02046	putative DNA double-strand break repair Rad50 ATPase	770	236	126	5	543	767	556	781	4.13e-35	148	0.292208	37.712
634	S3_00094	recombination protein F	ef394_02270	putative DNA double-strand break repair Rad50 ATPase	770	236	126	5	543	767	556	781	4.13e-35	148	0.292208	37.712
635	S3_00094	recombination protein F	ef389_02513	putative DNA double-strand break repair Rad50 ATPase	770	236	126	5	543	767	556	781	4.13e-35	148	0.292208	37.712
636	S3_00094	recombination protein F	ef382_02780	putative DNA double-strand break repair Rad50 ATPase	770	236	126	5	543	767	556	781	4.13e-35	148	0.292208	37.712
637	S3_00094	recombination protein F	ef367_01672	putative DNA double-strand break repair Rad50 ATPase	770	236	126	5	543	767	556	781	4.13e-35	148	0.292208	37.712
638	S3_00094	recombination protein F	ef321_01662	putative DNA double-strand break repair Rad50 ATPase	770	236	126	5	543	767	556	781	4.13e-35	148	0.292208	37.712
639	S3_00094	recombination protein F	ef187_00555	putative DNA double-strand break repair Rad50 ATPase	770	236	126	5	543	767	556	781	4.13e-35	148	0.292208	37.712
640	S3_00094	recombination protein F	ef148_00578	putative DNA double-strand break repair Rad50 ATPase	770	236	126	5	543	767	556	781	4.13e-35	148	0.292208	37.712
641	S3_00094	recombination protein F	ef147_00427	putative DNA double-strand break repair Rad50 ATPase	770	236	126	5	543	767	556	781	4.13e-35	148	0.292208	37.712
642	S3_00094	recombination protein F	ef234_01157	putative DNA double-strand break repair Rad50 ATPase	770	236	126	5	543	767	556	781	7.06e-35	147	0.292208	37.712
643	S3_00094	recombination protein F	ef145_02471	putative DNA double-strand break repair Rad50 ATPase	770	236	126	5	543	767	556	781	7.06e-35	147	0.292208	37.712
644	S3_00094	recombination protein F	ef512_01020	hypothetical protein	770	107	52	0	662	768	2	108	9.63e-30	118	0.138961	51.402
645	S3_00094	recombination protein F	ef512_01021	recombination protein F	770	448	269	14	2	416	3	425	4.41e-19	97.1	0.538961	27.009
646	S3_00094	recombination protein F	ef401_01387	putative DNA double-strand break repair Rad50 ATPase	770	431	291	11	1	414	2	423	5.01e-19	97.1	0.537662	26.45
647	S3_00094	recombination protein F	ef144_02274	putative DNA double-strand break repair Rad50 ATPase	770	431	291	11	1	414	2	423	5.01e-19	97.1	0.537662	26.45
648	S3_00264	Helix-turn-helix domain protein	ef541_02008	Helix-turn-helix domain protein	114	112	43	0	1	112	1	112	4.34e-45	145	0.982456	61.607
649	S3_00264	Helix-turn-helix domain protein	ef93_00884	Helix-turn-helix domain protein	114	114	42	1	1	114	1	112	1.07e-43	142	1	61.404
650	S3_00264	Helix-turn-helix domain protein	ef92_00058	Helix-turn-helix domain protein	114	114	42	1	1	114	1	112	1.07e-43	142	1	61.404
651	S3_00264	Helix-turn-helix domain protein	ef90_00775	Helix-turn-helix domain protein	114	114	42	1	1	114	1	112	1.07e-43	142	1	61.404
652	S3_00264	Helix-turn-helix domain protein	ef88_00060	Helix-turn-helix domain protein	114	114	42	1	1	114	1	112	1.07e-43	142	1	61.404
653	S3_00264	Helix-turn-helix domain protein	ef87_01067	Helix-turn-helix domain protein	114	114	42	1	1	114	1	112	1.07e-43	142	1	61.404
654	S3_00264	Helix-turn-helix domain protein	ef696_00061	Helix-turn-helix domain protein	114	114	42	1	1	114	1	112	1.07e-43	142	1	61.404
655	S3_00264	Helix-turn-helix domain protein	ef681_01420	Helix-turn-helix domain protein	114	114	42	1	1	114	1	112	1.07e-43	142	1	61.404
656	S3_00264	Helix-turn-helix domain protein	ef643_01111	Helix-turn-helix domain protein	114	114	42	1	1	114	1	112	1.07e-43	142	1	61.404
657	S3_00264	Helix-turn-helix domain protein	ef642_00791	Helix-turn-helix domain protein	114	114	42	1	1	114	1	112	1.07e-43	142	1	61.404
658	S3_00264	Helix-turn-helix domain protein	ef641_00688	Helix-turn-helix domain protein	114	114	42	1	1	114	1	112	1.07e-43	142	1	61.404
659	S3_00264	Helix-turn-helix domain protein	ef635_01029	Helix-turn-helix domain protein	114	114	42	1	1	114	1	112	1.07e-43	142	1	61.404
660	S3_00264	Helix-turn-helix domain protein	ef620_00633	Helix-turn-helix domain protein	114	114	42	1	1	114	1	112	1.07e-43	142	1	61.404
661	S3_00264	Helix-turn-helix domain protein	ef570_00079	Helix-turn-helix domain protein	114	114	42	1	1	114	1	112	1.07e-43	142	1	61.404
662	S3_00264	Helix-turn-helix domain protein	ef493_00331	Helix-turn-helix domain protein	114	114	42	1	1	114	1	112	1.07e-43	142	1	61.404
663	S3_00264	Helix-turn-helix domain protein	ef482_02381	Helix-turn-helix domain protein	114	114	42	1	1	114	1	112	1.07e-43	142	1	61.404
664	S3_00264	Helix-turn-helix domain protein	ef471_02618	Helix-turn-helix domain protein	114	114	42	1	1	114	1	112	1.07e-43	142	1	61.404
665	S3_00264	Helix-turn-helix domain protein	ef469_02692	Helix-turn-helix domain protein	114	114	42	1	1	114	1	112	1.07e-43	142	1	61.404
666	S3_00264	Helix-turn-helix domain protein	ef349_01407	Helix-turn-helix domain protein	114	114	42	1	1	114	1	112	1.07e-43	142	1	61.404
667	S3_00264	Helix-turn-helix domain protein	ef343_01024	Helix-turn-helix domain protein	114	114	42	1	1	114	1	112	1.07e-43	142	1	61.404
668	S3_00264	Helix-turn-helix domain protein	ef296_01801	Helix-turn-helix domain protein	114	114	42	1	1	114	1	112	1.07e-43	142	1	61.404
669	S3_00264	Helix-turn-helix domain protein	ef274_01005	Helix-turn-helix domain protein	114	114	42	1	1	114	1	112	1.07e-43	142	1	61.404
670	S3_00264	Helix-turn-helix domain protein	ef206_00912	Helix-turn-helix domain protein	114	114	42	1	1	114	1	112	1.07e-43	142	1	61.404
671	S3_00264	Helix-turn-helix domain protein	ef188_00737	Helix-turn-helix domain protein	114	114	42	1	1	114	1	112	1.07e-43	142	1	61.404
672	S3_00264	Helix-turn-helix domain protein	ef143_01060	Helix-turn-helix domain protein	114	114	42	1	1	114	1	112	1.07e-43	142	1	61.404
673	S3_00264	Helix-turn-helix domain protein	ef142_01043	Helix-turn-helix domain protein	114	114	42	1	1	114	1	112	1.07e-43	142	1	61.404
674	S3_00264	Helix-turn-helix domain protein	ef141_01003	Helix-turn-helix domain protein	114	114	42	1	1	114	1	112	1.07e-43	142	1	61.404
675	S3_00264	Helix-turn-helix domain protein	ef140_01041	Helix-turn-helix domain protein	114	114	42	1	1	114	1	112	1.07e-43	142	1	61.404
676	S3_00264	Helix-turn-helix domain protein	ef139_01048	Helix-turn-helix domain protein	114	114	42	1	1	114	1	112	1.07e-43	142	1	61.404
677	S3_00264	Helix-turn-helix domain protein	ef138_01051	Helix-turn-helix domain protein	114	114	42	1	1	114	1	112	1.07e-43	142	1	61.404
678	S3_00264	Helix-turn-helix domain protein	ef137_01047	Helix-turn-helix domain protein	114	114	42	1	1	114	1	112	1.07e-43	142	1	61.404
679	S3_00264	Helix-turn-helix domain protein	ef455_02333	Helix-turn-helix domain protein	114	114	42	1	1	114	1	112	1.48e-43	142	1	61.404
680	S3_00264	Helix-turn-helix domain protein	ef338_00998	Helix-turn-helix domain protein	114	114	42	1	1	114	1	112	1.48e-43	142	1	61.404
681	S3_00264	Helix-turn-helix domain protein	ef18_00030	Helix-turn-helix domain protein	114	114	42	1	1	114	1	112	1.48e-43	142	1	61.404
682	S3_00264	Helix-turn-helix domain protein	ef726_00935	Helix-turn-helix domain protein	114	114	43	1	1	114	1	112	1.71e-43	142	1	60.526
683	S3_00264	Helix-turn-helix domain protein	ef605_00505	Helix-turn-helix domain protein	114	114	43	1	1	114	1	112	1.71e-43	142	1	60.526
684	S3_00264	Helix-turn-helix domain protein	ef595_00268	Helix-turn-helix domain protein	114	114	43	1	1	114	1	112	1.71e-43	142	1	60.526
685	S3_00264	Helix-turn-helix domain protein	ef591_00169	Helix-turn-helix domain protein	114	114	43	1	1	114	1	112	1.71e-43	142	1	60.526
686	S3_00264	Helix-turn-helix domain protein	ef39_02283	Helix-turn-helix domain protein	114	114	43	1	1	114	1	112	1.71e-43	142	1	60.526
687	S3_00264	Helix-turn-helix domain protein	ef298_01502	Helix-turn-helix domain protein	114	114	43	1	1	114	1	112	1.71e-43	142	1	60.526
688	S3_00264	Helix-turn-helix domain protein	ef230_01042	Helix-turn-helix domain protein	114	114	43	1	1	114	1	112	1.71e-43	142	1	60.526
689	S3_00264	Helix-turn-helix domain protein	ef295_02649	Helix-turn-helix domain protein	114	112	47	0	1	112	1	112	6.48e-42	138	0.982456	58.036
690	S3_00264	Helix-turn-helix domain protein	V583_01976	Helix-turn-helix domain protein	114	110	36	1	1	110	1	104	7.72e-42	137	0.964912	61.818
691	S3_00264	Helix-turn-helix domain protein	ef86_00952	Helix-turn-helix domain protein	114	110	36	1	1	110	1	104	7.72e-42	137	0.964912	61.818
692	S3_00264	Helix-turn-helix domain protein	ef85_00742	Helix-turn-helix domain protein	114	110	36	1	1	110	1	104	7.72e-42	137	0.964912	61.818
693	S3_00264	Helix-turn-helix domain protein	ef83_01051	Helix-turn-helix domain protein	114	110	36	1	1	110	1	104	7.72e-42	137	0.964912	61.818
694	S3_00264	Helix-turn-helix domain protein	ef82_00225	Helix-turn-helix domain protein	114	110	36	1	1	110	1	104	7.72e-42	137	0.964912	61.818
695	S3_00264	Helix-turn-helix domain protein	ef736_02142	Helix-turn-helix domain protein	114	110	36	1	1	110	1	104	7.72e-42	137	0.964912	61.818
696	S3_00264	Helix-turn-helix domain protein	ef729_02133	Helix-turn-helix domain protein	114	110	36	1	1	110	1	104	7.72e-42	137	0.964912	61.818
697	S3_00264	Helix-turn-helix domain protein	ef725_01646	Helix-turn-helix domain protein	114	110	36	1	1	110	1	104	7.72e-42	137	0.964912	61.818
698	S3_00264	Helix-turn-helix domain protein	ef705_00785	Helix-turn-helix domain protein	114	110	36	1	1	110	1	104	7.72e-42	137	0.964912	61.818
699	S3_00264	Helix-turn-helix domain protein	ef699_00552	Helix-turn-helix domain protein	114	110	36	1	1	110	1	104	7.72e-42	137	0.964912	61.818
700	S3_00264	Helix-turn-helix domain protein	ef695_00867	Helix-turn-helix domain protein	114	110	36	1	1	110	1	104	7.72e-42	137	0.964912	61.818
701	S3_00264	Helix-turn-helix domain protein	ef680_00877	Helix-turn-helix domain protein	114	110	36	1	1	110	1	104	7.72e-42	137	0.964912	61.818
702	S3_00264	Helix-turn-helix domain protein	ef669_00956	Helix-turn-helix domain protein	114	110	36	1	1	110	1	104	7.72e-42	137	0.964912	61.818
703	S3_00264	Helix-turn-helix domain protein	ef656_00812	Helix-turn-helix domain protein	114	110	36	1	1	110	1	104	7.72e-42	137	0.964912	61.818
704	S3_00264	Helix-turn-helix domain protein	ef651_03014	Helix-turn-helix domain protein	114	110	36	1	1	110	1	104	7.72e-42	137	0.964912	61.818
705	S3_00264	Helix-turn-helix domain protein	ef650_01932	Helix-turn-helix domain protein	114	110	36	1	1	110	1	104	7.72e-42	137	0.964912	61.818
706	S3_00264	Helix-turn-helix domain protein	ef649_01933	Helix-turn-helix domain protein	114	110	36	1	1	110	1	104	7.72e-42	137	0.964912	61.818
707	S3_00264	Helix-turn-helix domain protein	ef648_01934	Helix-turn-helix domain protein	114	110	36	1	1	110	1	104	7.72e-42	137	0.964912	61.818
708	S3_00264	Helix-turn-helix domain protein	ef647_01895	Helix-turn-helix domain protein	114	110	36	1	1	110	1	104	7.72e-42	137	0.964912	61.818
709	S3_00264	Helix-turn-helix domain protein	ef646_01933	Helix-turn-helix domain protein	114	110	36	1	1	110	1	104	7.72e-42	137	0.964912	61.818
710	S3_00264	Helix-turn-helix domain protein	ef645_01933	Helix-turn-helix domain protein	114	110	36	1	1	110	1	104	7.72e-42	137	0.964912	61.818
711	S3_00264	Helix-turn-helix domain protein	ef633_00034	Helix-turn-helix domain protein	114	110	36	1	1	110	1	104	7.72e-42	137	0.964912	61.818
712	S3_00264	Helix-turn-helix domain protein	ef630_01064	Helix-turn-helix domain protein	114	110	36	1	1	110	1	104	7.72e-42	137	0.964912	61.818
713	S3_00264	Helix-turn-helix domain protein	ef617_01966	Helix-turn-helix domain protein	114	110	36	1	1	110	1	104	7.72e-42	137	0.964912	61.818
714	S3_00264	Helix-turn-helix domain protein	ef616_01758	Helix-turn-helix domain protein	114	110	36	1	1	110	1	104	7.72e-42	137	0.964912	61.818
715	S3_00264	Helix-turn-helix domain protein	ef608_00312	Helix-turn-helix domain protein	114	110	36	1	1	110	1	104	7.72e-42	137	0.964912	61.818
716	S3_00264	Helix-turn-helix domain protein	ef593_00689	Helix-turn-helix domain protein	114	110	36	1	1	110	1	104	7.72e-42	137	0.964912	61.818
717	S3_00264	Helix-turn-helix domain protein	ef592_02218	Helix-turn-helix domain protein	114	110	36	1	1	110	1	104	7.72e-42	137	0.964912	61.818
718	S3_00264	Helix-turn-helix domain protein	ef583_00335	Helix-turn-helix domain protein	114	110	36	1	1	110	1	104	7.72e-42	137	0.964912	61.818
719	S3_00264	Helix-turn-helix domain protein	ef579_02014	Helix-turn-helix domain protein	114	110	36	1	1	110	1	104	7.72e-42	137	0.964912	61.818
720	S3_00264	Helix-turn-helix domain protein	ef573_01632	Helix-turn-helix domain protein	114	110	36	1	1	110	1	104	7.72e-42	137	0.964912	61.818
721	S3_00264	Helix-turn-helix domain protein	ef571_00107	Helix-turn-helix domain protein	114	110	36	1	1	110	1	104	7.72e-42	137	0.964912	61.818
722	S3_00264	Helix-turn-helix domain protein	ef565_02345	Helix-turn-helix domain protein	114	110	36	1	1	110	1	104	7.72e-42	137	0.964912	61.818
723	S3_00264	Helix-turn-helix domain protein	ef543_01065	Helix-turn-helix domain protein	114	110	36	1	1	110	1	104	7.72e-42	137	0.964912	61.818
724	S3_00264	Helix-turn-helix domain protein	ef523_02133	Helix-turn-helix domain protein	114	110	36	1	1	110	1	104	7.72e-42	137	0.964912	61.818
725	S3_00264	Helix-turn-helix domain protein	ef522_00687	Helix-turn-helix domain protein	114	110	36	1	1	110	1	104	7.72e-42	137	0.964912	61.818
726	S3_00264	Helix-turn-helix domain protein	ef507_02087	Helix-turn-helix domain protein	114	110	36	1	1	110	1	104	7.72e-42	137	0.964912	61.818
727	S3_00264	Helix-turn-helix domain protein	ef49_01195	Helix-turn-helix domain protein	114	110	36	1	1	110	1	104	7.72e-42	137	0.964912	61.818
728	S3_00264	Helix-turn-helix domain protein	ef498_01836	Helix-turn-helix domain protein	114	110	36	1	1	110	1	104	7.72e-42	137	0.964912	61.818
729	S3_00264	Helix-turn-helix domain protein	ef497_00515	Helix-turn-helix domain protein	114	110	36	1	1	110	1	104	7.72e-42	137	0.964912	61.818
730	S3_00264	Helix-turn-helix domain protein	ef458_00994	Helix-turn-helix domain protein	114	110	36	1	1	110	1	104	7.72e-42	137	0.964912	61.818
731	S3_00264	Helix-turn-helix domain protein	ef453_01638	Helix-turn-helix domain protein	114	110	36	1	1	110	1	104	7.72e-42	137	0.964912	61.818
732	S3_00264	Helix-turn-helix domain protein	ef437_00872	Helix-turn-helix domain protein	114	110	36	1	1	110	1	104	7.72e-42	137	0.964912	61.818
733	S3_00264	Helix-turn-helix domain protein	ef427_02020	Helix-turn-helix domain protein	114	110	36	1	1	110	1	104	7.72e-42	137	0.964912	61.818
734	S3_00264	Helix-turn-helix domain protein	ef418_01721	Helix-turn-helix domain protein	114	110	36	1	1	110	1	104	7.72e-42	137	0.964912	61.818
735	S3_00264	Helix-turn-helix domain protein	ef417_02013	Helix-turn-helix domain protein	114	110	36	1	1	110	1	104	7.72e-42	137	0.964912	61.818
736	S3_00264	Helix-turn-helix domain protein	ef410_02150	Helix-turn-helix domain protein	114	110	36	1	1	110	1	104	7.72e-42	137	0.964912	61.818
737	S3_00264	Helix-turn-helix domain protein	ef409_00832	Helix-turn-helix domain protein	114	110	36	1	1	110	1	104	7.72e-42	137	0.964912	61.818
738	S3_00264	Helix-turn-helix domain protein	ef408_00952	Helix-turn-helix domain protein	114	110	36	1	1	110	1	104	7.72e-42	137	0.964912	61.818
739	S3_00264	Helix-turn-helix domain protein	ef399_01051	Helix-turn-helix domain protein	114	110	36	1	1	110	1	104	7.72e-42	137	0.964912	61.818
740	S3_00264	Helix-turn-helix domain protein	ef393_01470	Helix-turn-helix domain protein	114	110	36	1	1	110	1	104	7.72e-42	137	0.964912	61.818
741	S3_00264	Helix-turn-helix domain protein	ef392_01627	Helix-turn-helix domain protein	114	110	36	1	1	110	1	104	7.72e-42	137	0.964912	61.818
742	S3_00264	Helix-turn-helix domain protein	ef379_01497	Helix-turn-helix domain protein	114	110	36	1	1	110	1	104	7.72e-42	137	0.964912	61.818
743	S3_00264	Helix-turn-helix domain protein	ef373_02584	Helix-turn-helix domain protein	114	110	36	1	1	110	1	104	7.72e-42	137	0.964912	61.818
744	S3_00264	Helix-turn-helix domain protein	ef372_01288	Helix-turn-helix domain protein	114	110	36	1	1	110	1	104	7.72e-42	137	0.964912	61.818
745	S3_00264	Helix-turn-helix domain protein	ef371_02829	Helix-turn-helix domain protein	114	110	36	1	1	110	1	104	7.72e-42	137	0.964912	61.818
746	S3_00264	Helix-turn-helix domain protein	ef370_00753	Helix-turn-helix domain protein	114	110	36	1	1	110	1	104	7.72e-42	137	0.964912	61.818
747	S3_00264	Helix-turn-helix domain protein	ef369_01165	Helix-turn-helix domain protein	114	110	36	1	1	110	1	104	7.72e-42	137	0.964912	61.818
748	S3_00264	Helix-turn-helix domain protein	ef368_02055	Helix-turn-helix domain protein	114	110	36	1	1	110	1	104	7.72e-42	137	0.964912	61.818
749	S3_00264	Helix-turn-helix domain protein	ef362_02199	Helix-turn-helix domain protein	114	110	36	1	1	110	1	104	7.72e-42	137	0.964912	61.818
750	S3_00264	Helix-turn-helix domain protein	ef355_01327	Helix-turn-helix domain protein	114	110	36	1	1	110	1	104	7.72e-42	137	0.964912	61.818
751	S3_00264	Helix-turn-helix domain protein	ef346_00354	Helix-turn-helix domain protein	114	110	36	1	1	110	1	104	7.72e-42	137	0.964912	61.818
752	S3_00264	Helix-turn-helix domain protein	ef345_02034	Helix-turn-helix domain protein	114	110	36	1	1	110	1	104	7.72e-42	137	0.964912	61.818
753	S3_00264	Helix-turn-helix domain protein	ef344_02705	Helix-turn-helix domain protein	114	110	36	1	1	110	1	104	7.72e-42	137	0.964912	61.818
754	S3_00264	Helix-turn-helix domain protein	ef343_02635	Helix-turn-helix domain protein	114	110	36	1	1	110	1	104	7.72e-42	137	0.964912	61.818
755	S3_00264	Helix-turn-helix domain protein	ef340_02484	Helix-turn-helix domain protein	114	110	36	1	1	110	1	104	7.72e-42	137	0.964912	61.818
756	S3_00264	Helix-turn-helix domain protein	ef338_01925	Helix-turn-helix domain protein	114	110	36	1	1	110	1	104	7.72e-42	137	0.964912	61.818
757	S3_00264	Helix-turn-helix domain protein	ef332_00952	Helix-turn-helix domain protein	114	110	36	1	1	110	1	104	7.72e-42	137	0.964912	61.818
758	S3_00264	Helix-turn-helix domain protein	ef331_01853	Helix-turn-helix domain protein	114	110	36	1	1	110	1	104	7.72e-42	137	0.964912	61.818
759	S3_00264	Helix-turn-helix domain protein	ef299_00151	Helix-turn-helix domain protein	114	110	36	1	1	110	1	104	7.72e-42	137	0.964912	61.818
760	S3_00264	Helix-turn-helix domain protein	ef295_00785	Helix-turn-helix domain protein	114	110	36	1	1	110	1	104	7.72e-42	137	0.964912	61.818
761	S3_00264	Helix-turn-helix domain protein	ef276_02392	Helix-turn-helix domain protein	114	110	36	1	1	110	1	104	7.72e-42	137	0.964912	61.818
762	S3_00264	Helix-turn-helix domain protein	ef275_01455	Helix-turn-helix domain protein	114	110	36	1	1	110	1	104	7.72e-42	137	0.964912	61.818
763	S3_00264	Helix-turn-helix domain protein	ef271_01936	Helix-turn-helix domain protein	114	110	36	1	1	110	1	104	7.72e-42	137	0.964912	61.818
764	S3_00264	Helix-turn-helix domain protein	ef270_02437	Helix-turn-helix domain protein	114	110	36	1	1	110	1	104	7.72e-42	137	0.964912	61.818
765	S3_00264	Helix-turn-helix domain protein	ef26_01748	Helix-turn-helix domain protein	114	110	36	1	1	110	1	104	7.72e-42	137	0.964912	61.818
766	S3_00264	Helix-turn-helix domain protein	ef269_01836	Helix-turn-helix domain protein	114	110	36	1	1	110	1	104	7.72e-42	137	0.964912	61.818
767	S3_00264	Helix-turn-helix domain protein	ef268_02017	Helix-turn-helix domain protein	114	110	36	1	1	110	1	104	7.72e-42	137	0.964912	61.818
768	S3_00264	Helix-turn-helix domain protein	ef267_02085	Helix-turn-helix domain protein	114	110	36	1	1	110	1	104	7.72e-42	137	0.964912	61.818
769	S3_00264	Helix-turn-helix domain protein	ef266_02052	Helix-turn-helix domain protein	114	110	36	1	1	110	1	104	7.72e-42	137	0.964912	61.818
770	S3_00264	Helix-turn-helix domain protein	ef265_02274	Helix-turn-helix domain protein	114	110	36	1	1	110	1	104	7.72e-42	137	0.964912	61.818
771	S3_00264	Helix-turn-helix domain protein	ef264_02402	Helix-turn-helix domain protein	114	110	36	1	1	110	1	104	7.72e-42	137	0.964912	61.818
772	S3_00264	Helix-turn-helix domain protein	ef263_01824	Helix-turn-helix domain protein	114	110	36	1	1	110	1	104	7.72e-42	137	0.964912	61.818
773	S3_00264	Helix-turn-helix domain protein	ef262_01802	Helix-turn-helix domain protein	114	110	36	1	1	110	1	104	7.72e-42	137	0.964912	61.818
774	S3_00264	Helix-turn-helix domain protein	ef261_02114	Helix-turn-helix domain protein	114	110	36	1	1	110	1	104	7.72e-42	137	0.964912	61.818
775	S3_00264	Helix-turn-helix domain protein	ef259_01770	Helix-turn-helix domain protein	114	110	36	1	1	110	1	104	7.72e-42	137	0.964912	61.818
776	S3_00264	Helix-turn-helix domain protein	ef258_01788	Helix-turn-helix domain protein	114	110	36	1	1	110	1	104	7.72e-42	137	0.964912	61.818
777	S3_00264	Helix-turn-helix domain protein	ef257_02291	Helix-turn-helix domain protein	114	110	36	1	1	110	1	104	7.72e-42	137	0.964912	61.818
778	S3_00264	Helix-turn-helix domain protein	ef256_01975	Helix-turn-helix domain protein	114	110	36	1	1	110	1	104	7.72e-42	137	0.964912	61.818
779	S3_00264	Helix-turn-helix domain protein	ef255_01791	Helix-turn-helix domain protein	114	110	36	1	1	110	1	104	7.72e-42	137	0.964912	61.818
780	S3_00264	Helix-turn-helix domain protein	ef254_01799	Helix-turn-helix domain protein	114	110	36	1	1	110	1	104	7.72e-42	137	0.964912	61.818
781	S3_00264	Helix-turn-helix domain protein	ef253_01935	Helix-turn-helix domain protein	114	110	36	1	1	110	1	104	7.72e-42	137	0.964912	61.818
782	S3_00264	Helix-turn-helix domain protein	ef252_01542	Helix-turn-helix domain protein	114	110	36	1	1	110	1	104	7.72e-42	137	0.964912	61.818
783	S3_00264	Helix-turn-helix domain protein	ef251_02084	Helix-turn-helix domain protein	114	110	36	1	1	110	1	104	7.72e-42	137	0.964912	61.818
784	S3_00264	Helix-turn-helix domain protein	ef250_02047	Helix-turn-helix domain protein	114	110	36	1	1	110	1	104	7.72e-42	137	0.964912	61.818
785	S3_00264	Helix-turn-helix domain protein	ef249_01791	Helix-turn-helix domain protein	114	110	36	1	1	110	1	104	7.72e-42	137	0.964912	61.818
786	S3_00264	Helix-turn-helix domain protein	ef248_02460	Helix-turn-helix domain protein	114	110	36	1	1	110	1	104	7.72e-42	137	0.964912	61.818
787	S3_00264	Helix-turn-helix domain protein	ef247_02070	Helix-turn-helix domain protein	114	110	36	1	1	110	1	104	7.72e-42	137	0.964912	61.818
788	S3_00264	Helix-turn-helix domain protein	ef246_01686	Helix-turn-helix domain protein	114	110	36	1	1	110	1	104	7.72e-42	137	0.964912	61.818
789	S3_00264	Helix-turn-helix domain protein	ef245_01778	Helix-turn-helix domain protein	114	110	36	1	1	110	1	104	7.72e-42	137	0.964912	61.818
790	S3_00264	Helix-turn-helix domain protein	ef244_01796	Helix-turn-helix domain protein	114	110	36	1	1	110	1	104	7.72e-42	137	0.964912	61.818
791	S3_00264	Helix-turn-helix domain protein	ef243_02103	Helix-turn-helix domain protein	114	110	36	1	1	110	1	104	7.72e-42	137	0.964912	61.818
792	S3_00264	Helix-turn-helix domain protein	ef242_02039	Helix-turn-helix domain protein	114	110	36	1	1	110	1	104	7.72e-42	137	0.964912	61.818
793	S3_00264	Helix-turn-helix domain protein	ef241_01804	Helix-turn-helix domain protein	114	110	36	1	1	110	1	104	7.72e-42	137	0.964912	61.818
794	S3_00264	Helix-turn-helix domain protein	ef240_02071	Helix-turn-helix domain protein	114	110	36	1	1	110	1	104	7.72e-42	137	0.964912	61.818
795	S3_00264	Helix-turn-helix domain protein	ef239_02381	Helix-turn-helix domain protein	114	110	36	1	1	110	1	104	7.72e-42	137	0.964912	61.818
796	S3_00264	Helix-turn-helix domain protein	ef238_01526	Helix-turn-helix domain protein	114	110	36	1	1	110	1	104	7.72e-42	137	0.964912	61.818
797	S3_00264	Helix-turn-helix domain protein	ef213_02073	Helix-turn-helix domain protein	114	110	36	1	1	110	1	104	7.72e-42	137	0.964912	61.818
798	S3_00264	Helix-turn-helix domain protein	ef212_02041	Helix-turn-helix domain protein	114	110	36	1	1	110	1	104	7.72e-42	137	0.964912	61.818
799	S3_00264	Helix-turn-helix domain protein	ef211_02076	Helix-turn-helix domain protein	114	110	36	1	1	110	1	104	7.72e-42	137	0.964912	61.818
800	S3_00264	Helix-turn-helix domain protein	ef210_02051	Helix-turn-helix domain protein	114	110	36	1	1	110	1	104	7.72e-42	137	0.964912	61.818
801	S3_00264	Helix-turn-helix domain protein	ef209_02390	Helix-turn-helix domain protein	114	110	36	1	1	110	1	104	7.72e-42	137	0.964912	61.818
802	S3_00264	Helix-turn-helix domain protein	ef204_01793	Helix-turn-helix domain protein	114	110	36	1	1	110	1	104	7.72e-42	137	0.964912	61.818
803	S3_00264	Helix-turn-helix domain protein	ef202_02078	Helix-turn-helix domain protein	114	110	36	1	1	110	1	104	7.72e-42	137	0.964912	61.818
804	S3_00264	Helix-turn-helix domain protein	ef201_01679	Helix-turn-helix domain protein	114	110	36	1	1	110	1	104	7.72e-42	137	0.964912	61.818
805	S3_00264	Helix-turn-helix domain protein	ef19_01493	Helix-turn-helix domain protein	114	110	36	1	1	110	1	104	7.72e-42	137	0.964912	61.818
806	S3_00264	Helix-turn-helix domain protein	ef196_01003	Helix-turn-helix domain protein	114	110	36	1	1	110	1	104	7.72e-42	137	0.964912	61.818
807	S3_00264	Helix-turn-helix domain protein	ef195_01833	Helix-turn-helix domain protein	114	110	36	1	1	110	1	104	7.72e-42	137	0.964912	61.818
808	S3_00264	Helix-turn-helix domain protein	ef192_01971	Helix-turn-helix domain protein	114	110	36	1	1	110	1	104	7.72e-42	137	0.964912	61.818
809	S3_00264	Helix-turn-helix domain protein	ef189_02014	Helix-turn-helix domain protein	114	110	36	1	1	110	1	104	7.72e-42	137	0.964912	61.818
810	S3_00264	Helix-turn-helix domain protein	ef179_01656	Helix-turn-helix domain protein	114	110	36	1	1	110	1	104	7.72e-42	137	0.964912	61.818
811	S3_00264	Helix-turn-helix domain protein	ef176_01912	Helix-turn-helix domain protein	114	110	36	1	1	110	1	104	7.72e-42	137	0.964912	61.818
812	S3_00264	Helix-turn-helix domain protein	ef161_01748	Helix-turn-helix domain protein	114	110	36	1	1	110	1	104	7.72e-42	137	0.964912	61.818
813	S3_00264	Helix-turn-helix domain protein	ef158_01958	Helix-turn-helix domain protein	114	110	36	1	1	110	1	104	7.72e-42	137	0.964912	61.818
814	S3_00264	Helix-turn-helix domain protein	ef152_01888	Helix-turn-helix domain protein	114	110	36	1	1	110	1	104	7.72e-42	137	0.964912	61.818
815	S3_00264	Helix-turn-helix domain protein	ef136_02600	Helix-turn-helix domain protein	114	110	36	1	1	110	1	104	7.72e-42	137	0.964912	61.818
816	S3_00264	Helix-turn-helix domain protein	ef131_02043	Helix-turn-helix domain protein	114	110	36	1	1	110	1	104	7.72e-42	137	0.964912	61.818
817	S3_00264	Helix-turn-helix domain protein	ef130_02131	Helix-turn-helix domain protein	114	110	36	1	1	110	1	104	7.72e-42	137	0.964912	61.818
818	S3_00264	Helix-turn-helix domain protein	ef129_02417	Helix-turn-helix domain protein	114	110	36	1	1	110	1	104	7.72e-42	137	0.964912	61.818
819	S3_00264	Helix-turn-helix domain protein	ef128_02399	Helix-turn-helix domain protein	114	110	36	1	1	110	1	104	7.72e-42	137	0.964912	61.818
820	S3_00264	Helix-turn-helix domain protein	ef127_02056	Helix-turn-helix domain protein	114	110	36	1	1	110	1	104	7.72e-42	137	0.964912	61.818
821	S3_00264	Helix-turn-helix domain protein	ef126_02317	Helix-turn-helix domain protein	114	110	36	1	1	110	1	104	7.72e-42	137	0.964912	61.818
822	S3_00264	Helix-turn-helix domain protein	ef125_02176	Helix-turn-helix domain protein	114	110	36	1	1	110	1	104	7.72e-42	137	0.964912	61.818
823	S3_00264	Helix-turn-helix domain protein	ef124_02181	Helix-turn-helix domain protein	114	110	36	1	1	110	1	104	7.72e-42	137	0.964912	61.818
824	S3_00264	Helix-turn-helix domain protein	ef123_02075	Helix-turn-helix domain protein	114	110	36	1	1	110	1	104	7.72e-42	137	0.964912	61.818
825	S3_00264	Helix-turn-helix domain protein	ef122_01954	Helix-turn-helix domain protein	114	110	36	1	1	110	1	104	7.72e-42	137	0.964912	61.818
826	S3_00264	Helix-turn-helix domain protein	ef121_02064	Helix-turn-helix domain protein	114	110	36	1	1	110	1	104	7.72e-42	137	0.964912	61.818
827	S3_00264	Helix-turn-helix domain protein	ef120_01804	Helix-turn-helix domain protein	114	110	36	1	1	110	1	104	7.72e-42	137	0.964912	61.818
828	S3_00264	Helix-turn-helix domain protein	ef11_01929	Helix-turn-helix domain protein	114	110	36	1	1	110	1	104	7.72e-42	137	0.964912	61.818
829	S3_00264	Helix-turn-helix domain protein	ef119_02126	Helix-turn-helix domain protein	114	110	36	1	1	110	1	104	7.72e-42	137	0.964912	61.818
830	S3_00264	Helix-turn-helix domain protein	ef118_02081	Helix-turn-helix domain protein	114	110	36	1	1	110	1	104	7.72e-42	137	0.964912	61.818
831	S3_00264	Helix-turn-helix domain protein	ef117_02122	Helix-turn-helix domain protein	114	110	36	1	1	110	1	104	7.72e-42	137	0.964912	61.818
832	S3_00264	Helix-turn-helix domain protein	ef116_02127	Helix-turn-helix domain protein	114	110	36	1	1	110	1	104	7.72e-42	137	0.964912	61.818
833	S3_00264	Helix-turn-helix domain protein	ef115_01961	Helix-turn-helix domain protein	114	110	36	1	1	110	1	104	7.72e-42	137	0.964912	61.818
834	S3_00264	Helix-turn-helix domain protein	ef114_02538	Helix-turn-helix domain protein	114	110	36	1	1	110	1	104	7.72e-42	137	0.964912	61.818
835	S3_00264	Helix-turn-helix domain protein	ef113_02381	Helix-turn-helix domain protein	114	110	36	1	1	110	1	104	7.72e-42	137	0.964912	61.818
836	S3_00264	Helix-turn-helix domain protein	ef112_02075	Helix-turn-helix domain protein	114	110	36	1	1	110	1	104	7.72e-42	137	0.964912	61.818
837	S3_00264	Helix-turn-helix domain protein	ef111_03003	Helix-turn-helix domain protein	114	110	36	1	1	110	1	104	7.72e-42	137	0.964912	61.818
838	S3_00264	Helix-turn-helix domain protein	ef110_02029	Helix-turn-helix domain protein	114	110	36	1	1	110	1	104	7.72e-42	137	0.964912	61.818
839	S3_00264	Helix-turn-helix domain protein	ef109_01954	Helix-turn-helix domain protein	114	110	36	1	1	110	1	104	7.72e-42	137	0.964912	61.818
840	S3_00264	Helix-turn-helix domain protein	ef108_02079	Helix-turn-helix domain protein	114	110	36	1	1	110	1	104	7.72e-42	137	0.964912	61.818
841	S3_00264	Helix-turn-helix domain protein	ef107_01142	Helix-turn-helix domain protein	114	110	36	1	1	110	1	104	7.72e-42	137	0.964912	61.818
842	S3_00264	Helix-turn-helix domain protein	ef106_00953	Helix-turn-helix domain protein	114	110	36	1	1	110	1	104	7.72e-42	137	0.964912	61.818
843	S3_00264	Helix-turn-helix domain protein	ef105_01728	Helix-turn-helix domain protein	114	110	36	1	1	110	1	104	7.72e-42	137	0.964912	61.818
844	S3_00264	Helix-turn-helix domain protein	ef96_01007	Helix-turn-helix domain protein	114	101	29	2	1	98	1	101	2.29e-40	134	0.859649	68.317
845	S3_00264	Helix-turn-helix domain protein	ef681_01579	Helix-turn-helix domain protein	114	101	29	2	1	98	1	101	2.29e-40	134	0.859649	68.317
846	S3_00264	Helix-turn-helix domain protein	ef501_00785	Helix-turn-helix domain protein	114	101	29	2	1	98	1	101	2.29e-40	134	0.859649	68.317
847	S3_00264	Helix-turn-helix domain protein	ef153_01015	Helix-turn-helix domain protein	114	101	29	2	1	98	1	101	2.29e-40	134	0.859649	68.317
848	S3_00264	Helix-turn-helix domain protein	ef86_00059	Helix-turn-helix domain protein	114	115	45	2	1	114	1	113	4.16e-40	133	1	58.261
849	S3_00264	Helix-turn-helix domain protein	ef691_00061	Helix-turn-helix domain protein	114	115	45	2	1	114	1	113	4.16e-40	133	1	58.261
850	S3_00264	Helix-turn-helix domain protein	ef637_02125	Helix-turn-helix domain protein	114	115	45	2	1	114	1	113	4.16e-40	133	1	58.261
851	S3_00264	Helix-turn-helix domain protein	ef631_00937	Helix-turn-helix domain protein	114	115	45	2	1	114	1	113	4.16e-40	133	1	58.261
852	S3_00264	Helix-turn-helix domain protein	ef57_00440	Helix-turn-helix domain protein	114	115	45	2	1	114	1	113	4.16e-40	133	1	58.261
853	S3_00264	Helix-turn-helix domain protein	ef516_01016	Helix-turn-helix domain protein	114	115	45	2	1	114	1	113	4.16e-40	133	1	58.261
854	S3_00264	Helix-turn-helix domain protein	ef459_01212	Helix-turn-helix domain protein	114	115	45	2	1	114	1	113	4.16e-40	133	1	58.261
855	S3_00264	Helix-turn-helix domain protein	ef320_00061	Helix-turn-helix domain protein	114	115	45	2	1	114	1	113	4.16e-40	133	1	58.261
856	S3_00264	Helix-turn-helix domain protein	ef293_01867	Helix-turn-helix domain protein	114	115	45	2	1	114	1	113	4.16e-40	133	1	58.261
857	S3_00264	Helix-turn-helix domain protein	ef291_01519	Helix-turn-helix domain protein	114	115	45	2	1	114	1	113	4.16e-40	133	1	58.261
858	S3_00264	Helix-turn-helix domain protein	ef504_01784	Helix-turn-helix domain protein	114	110	39	2	1	110	1	107	4.34e-40	133	0.964912	61.818
859	S3_00264	Helix-turn-helix domain protein	ef8_00688	Helix-turn-helix domain protein	114	115	45	2	1	114	1	113	1.28e-39	132	1	58.261
860	S3_00264	Helix-turn-helix domain protein	ef7_00032	Helix-turn-helix domain protein	114	115	45	2	1	114	1	113	1.28e-39	132	1	58.261
861	S3_00264	Helix-turn-helix domain protein	ef705_01656	Helix-turn-helix domain protein	114	115	45	2	1	114	1	113	1.28e-39	132	1	58.261
862	S3_00264	Helix-turn-helix domain protein	ef678_00073	Helix-turn-helix domain protein	114	115	45	2	1	114	1	113	1.28e-39	132	1	58.261
863	S3_00264	Helix-turn-helix domain protein	ef673_00674	Helix-turn-helix domain protein	114	115	45	2	1	114	1	113	1.28e-39	132	1	58.261
864	S3_00264	Helix-turn-helix domain protein	ef601_02704	Helix-turn-helix domain protein	114	115	45	2	1	114	1	113	1.28e-39	132	1	58.261
865	S3_00264	Helix-turn-helix domain protein	ef579_00600	Helix-turn-helix domain protein	114	115	45	2	1	114	1	113	1.28e-39	132	1	58.261
866	S3_00264	Helix-turn-helix domain protein	ef574_00468	Helix-turn-helix domain protein	114	115	45	2	1	114	1	113	1.28e-39	132	1	58.261
867	S3_00264	Helix-turn-helix domain protein	ef573_00812	Helix-turn-helix domain protein	114	115	45	2	1	114	1	113	1.28e-39	132	1	58.261
868	S3_00264	Helix-turn-helix domain protein	ef553_01338	Helix-turn-helix domain protein	114	115	45	2	1	114	1	113	1.28e-39	132	1	58.261
869	S3_00264	Helix-turn-helix domain protein	ef452_01489	Helix-turn-helix domain protein	114	115	45	2	1	114	1	113	1.28e-39	132	1	58.261
870	S3_00264	Helix-turn-helix domain protein	ef411_00058	Helix-turn-helix domain protein	114	115	45	2	1	114	1	113	1.28e-39	132	1	58.261
871	S3_00264	Helix-turn-helix domain protein	ef339_01339	Helix-turn-helix domain protein	114	115	45	2	1	114	1	113	1.28e-39	132	1	58.261
872	S3_00264	Helix-turn-helix domain protein	ef23_02399	Helix-turn-helix domain protein	114	115	45	2	1	114	1	113	1.28e-39	132	1	58.261
873	S3_00264	Helix-turn-helix domain protein	ef672_00061	Helix-turn-helix domain protein	114	114	46	1	1	114	1	112	1.3e-39	132	1	57.895
874	S3_00264	Helix-turn-helix domain protein	ef507_00552	Helix-turn-helix domain protein	114	113	48	1	1	112	1	113	7.5e-38	127	0.982456	56.637
875	S3_00264	Helix-turn-helix domain protein	ef366_02522	Helix-turn-helix domain protein	114	113	48	1	1	112	1	113	7.5e-38	127	0.982456	56.637
876	S3_00264	Helix-turn-helix domain protein	ef86_01525	Helix-turn-helix domain protein	114	113	49	1	1	112	1	113	3.08e-37	126	0.982456	55.752
877	S3_00264	Helix-turn-helix domain protein	ef732_02496	Helix-turn-helix domain protein	114	113	49	1	1	112	1	113	3.08e-37	126	0.982456	55.752
878	S3_00264	Helix-turn-helix domain protein	ef732_00009	Helix-turn-helix domain protein	114	113	49	1	1	112	1	113	3.08e-37	126	0.982456	55.752
879	S3_00264	Helix-turn-helix domain protein	ef722_02249	Helix-turn-helix domain protein	114	113	49	1	1	112	1	113	3.08e-37	126	0.982456	55.752
880	S3_00264	Helix-turn-helix domain protein	ef689_02005	Helix-turn-helix domain protein	114	113	49	1	1	112	1	113	3.08e-37	126	0.982456	55.752
881	S3_00264	Helix-turn-helix domain protein	ef674_01508	Helix-turn-helix domain protein	114	113	49	1	1	112	1	113	3.08e-37	126	0.982456	55.752
882	S3_00264	Helix-turn-helix domain protein	ef614_01310	Helix-turn-helix domain protein	114	113	49	1	1	112	1	113	3.08e-37	126	0.982456	55.752
883	S3_00264	Helix-turn-helix domain protein	ef60_00959	Helix-turn-helix domain protein	114	113	49	1	1	112	1	113	3.08e-37	126	0.982456	55.752
884	S3_00264	Helix-turn-helix domain protein	ef597_01341	Helix-turn-helix domain protein	114	113	49	1	1	112	1	113	3.08e-37	126	0.982456	55.752
885	S3_00264	Helix-turn-helix domain protein	ef494_01666	Helix-turn-helix domain protein	114	113	49	1	1	112	1	113	3.08e-37	126	0.982456	55.752
886	S3_00264	Helix-turn-helix domain protein	ef463_01710	Helix-turn-helix domain protein	114	113	49	1	1	112	1	113	3.08e-37	126	0.982456	55.752
887	S3_00264	Helix-turn-helix domain protein	ef428_01058	Helix-turn-helix domain protein	114	113	49	1	1	112	1	113	3.08e-37	126	0.982456	55.752
888	S3_00264	Helix-turn-helix domain protein	ef427_00402	Helix-turn-helix domain protein	114	113	49	1	1	112	1	113	3.08e-37	126	0.982456	55.752
889	S3_00264	Helix-turn-helix domain protein	ef352_00304	Helix-turn-helix domain protein	114	113	49	1	1	112	1	113	3.08e-37	126	0.982456	55.752
890	S3_00264	Helix-turn-helix domain protein	ef351_01540	Helix-turn-helix domain protein	114	113	49	1	1	112	1	113	3.08e-37	126	0.982456	55.752
891	S3_00264	Helix-turn-helix domain protein	ef327_01851	Helix-turn-helix domain protein	114	113	49	1	1	112	1	113	3.08e-37	126	0.982456	55.752
892	S3_00264	Helix-turn-helix domain protein	ef236_00745	Helix-turn-helix domain protein	114	113	49	1	1	112	1	113	3.08e-37	126	0.982456	55.752
893	S3_00264	Helix-turn-helix domain protein	ef227_02434	Helix-turn-helix domain protein	114	113	49	1	1	112	1	113	3.08e-37	126	0.982456	55.752
894	S3_00264	Helix-turn-helix domain protein	ef175_02445	Helix-turn-helix domain protein	114	113	49	1	1	112	1	113	3.08e-37	126	0.982456	55.752
895	S3_00264	Helix-turn-helix domain protein	ef15_00460	Helix-turn-helix domain protein	114	113	49	1	1	112	1	113	3.08e-37	126	0.982456	55.752
896	S3_00264	Helix-turn-helix domain protein	ef176_02512	Helix-turn-helix domain protein	114	118	45	3	1	114	1	114	5.11e-35	120	1	55.085
897	S3_00264	Helix-turn-helix domain protein	ef295_00394	Helix-turn-helix domain protein	114	112	53	2	1	112	1	107	1.55e-28	103	0.982456	48.214
898	S3_00264	Helix-turn-helix domain protein	ef356_02283	HTH-type transcriptional regulator ImmR	114	112	53	2	1	112	1	107	5.83e-27	100	0.982456	48.214
899	S3_00264	Helix-turn-helix domain protein	V36_00904	HTH-type transcriptional regulator ImmR	114	112	53	2	1	112	1	107	6.43e-27	100	0.982456	48.214
900	S3_00264	Helix-turn-helix domain protein	V31_00273	HTH-type transcriptional regulator ImmR	114	112	53	2	1	112	1	107	6.43e-27	100	0.982456	48.214
901	S3_00264	Helix-turn-helix domain protein	V29_01631	HTH-type transcriptional regulator ImmR	114	112	53	2	1	112	1	107	6.43e-27	100	0.982456	48.214
902	S3_00264	Helix-turn-helix domain protein	V28_01739	HTH-type transcriptional regulator ImmR	114	112	53	2	1	112	1	107	6.43e-27	100	0.982456	48.214
903	S3_00264	Helix-turn-helix domain protein	S22_00140	HTH-type transcriptional regulator ImmR	114	112	53	2	1	112	1	107	6.43e-27	100	0.982456	48.214
904	S3_00264	Helix-turn-helix domain protein	S17_01406	HTH-type transcriptional regulator ImmR	114	112	53	2	1	112	1	107	6.43e-27	100	0.982456	48.214
905	S3_00264	Helix-turn-helix domain protein	ef99_00854	HTH-type transcriptional regulator ImmR	114	112	53	2	1	112	1	107	6.43e-27	100	0.982456	48.214
906	S3_00264	Helix-turn-helix domain protein	ef98_00832	HTH-type transcriptional regulator ImmR	114	112	53	2	1	112	1	107	6.43e-27	100	0.982456	48.214
907	S3_00264	Helix-turn-helix domain protein	ef97_00825	HTH-type transcriptional regulator ImmR	114	112	53	2	1	112	1	107	6.43e-27	100	0.982456	48.214
908	S3_00264	Helix-turn-helix domain protein	ef91_00316	HTH-type transcriptional regulator ImmR	114	112	53	2	1	112	1	107	6.43e-27	100	0.982456	48.214
909	S3_00264	Helix-turn-helix domain protein	ef8_01591	HTH-type transcriptional regulator ImmR	114	112	53	2	1	112	1	107	6.43e-27	100	0.982456	48.214
910	S3_00264	Helix-turn-helix domain protein	ef89_01848	HTH-type transcriptional regulator ImmR	114	112	53	2	1	112	1	107	6.43e-27	100	0.982456	48.214
911	S3_00264	Helix-turn-helix domain protein	ef737_01804	HTH-type transcriptional regulator ImmR	114	112	53	2	1	112	1	107	6.43e-27	100	0.982456	48.214
912	S3_00264	Helix-turn-helix domain protein	ef734_01807	HTH-type transcriptional regulator ImmR	114	112	53	2	1	112	1	107	6.43e-27	100	0.982456	48.214
913	S3_00264	Helix-turn-helix domain protein	ef733_01797	HTH-type transcriptional regulator ImmR	114	112	53	2	1	112	1	107	6.43e-27	100	0.982456	48.214
914	S3_00264	Helix-turn-helix domain protein	ef727_01232	HTH-type transcriptional regulator ImmR	114	112	53	2	1	112	1	107	6.43e-27	100	0.982456	48.214
915	S3_00264	Helix-turn-helix domain protein	ef723_01324	HTH-type transcriptional regulator ImmR	114	112	53	2	1	112	1	107	6.43e-27	100	0.982456	48.214
916	S3_00264	Helix-turn-helix domain protein	ef720_01948	HTH-type transcriptional regulator ImmR	114	112	53	2	1	112	1	107	6.43e-27	100	0.982456	48.214
917	S3_00264	Helix-turn-helix domain protein	ef719_01948	HTH-type transcriptional regulator ImmR	114	112	53	2	1	112	1	107	6.43e-27	100	0.982456	48.214
918	S3_00264	Helix-turn-helix domain protein	ef708_02260	HTH-type transcriptional regulator ImmR	114	112	53	2	1	112	1	107	6.43e-27	100	0.982456	48.214
919	S3_00264	Helix-turn-helix domain protein	ef706_02571	HTH-type transcriptional regulator ImmR	114	112	53	2	1	112	1	107	6.43e-27	100	0.982456	48.214
920	S3_00264	Helix-turn-helix domain protein	ef697_00826	HTH-type transcriptional regulator ImmR	114	112	53	2	1	112	1	107	6.43e-27	100	0.982456	48.214
921	S3_00264	Helix-turn-helix domain protein	ef696_00905	HTH-type transcriptional regulator ImmR	114	112	53	2	1	112	1	107	6.43e-27	100	0.982456	48.214
922	S3_00264	Helix-turn-helix domain protein	ef693_00021	HTH-type transcriptional regulator ImmR	114	112	53	2	1	112	1	107	6.43e-27	100	0.982456	48.214
923	S3_00264	Helix-turn-helix domain protein	ef691_00882	HTH-type transcriptional regulator ImmR	114	112	53	2	1	112	1	107	6.43e-27	100	0.982456	48.214
924	S3_00264	Helix-turn-helix domain protein	ef682_01167	HTH-type transcriptional regulator ImmR	114	112	53	2	1	112	1	107	6.43e-27	100	0.982456	48.214
925	S3_00264	Helix-turn-helix domain protein	ef668_00557	HTH-type transcriptional regulator ImmR	114	112	53	2	1	112	1	107	6.43e-27	100	0.982456	48.214
926	S3_00264	Helix-turn-helix domain protein	ef665_01267	HTH-type transcriptional regulator ImmR	114	112	53	2	1	112	1	107	6.43e-27	100	0.982456	48.214
927	S3_00264	Helix-turn-helix domain protein	ef664_02922	HTH-type transcriptional regulator ImmR	114	112	53	2	1	112	1	107	6.43e-27	100	0.982456	48.214
928	S3_00264	Helix-turn-helix domain protein	ef664_00115	HTH-type transcriptional regulator ImmR	114	112	53	2	1	112	1	107	6.43e-27	100	0.982456	48.214
929	S3_00264	Helix-turn-helix domain protein	ef663_02819	HTH-type transcriptional regulator ImmR	114	112	53	2	1	112	1	107	6.43e-27	100	0.982456	48.214
930	S3_00264	Helix-turn-helix domain protein	ef663_00026	HTH-type transcriptional regulator ImmR	114	112	53	2	1	112	1	107	6.43e-27	100	0.982456	48.214
931	S3_00264	Helix-turn-helix domain protein	ef634_01658	HTH-type transcriptional regulator ImmR	114	112	53	2	1	112	1	107	6.43e-27	100	0.982456	48.214
932	S3_00264	Helix-turn-helix domain protein	ef629_00249	HTH-type transcriptional regulator ImmR	114	112	53	2	1	112	1	107	6.43e-27	100	0.982456	48.214
933	S3_00264	Helix-turn-helix domain protein	ef625_00864	HTH-type transcriptional regulator ImmR	114	112	53	2	1	112	1	107	6.43e-27	100	0.982456	48.214
934	S3_00264	Helix-turn-helix domain protein	ef621_00031	HTH-type transcriptional regulator ImmR	114	112	53	2	1	112	1	107	6.43e-27	100	0.982456	48.214
935	S3_00264	Helix-turn-helix domain protein	ef613_02537	HTH-type transcriptional regulator ImmR	114	112	53	2	1	112	1	107	6.43e-27	100	0.982456	48.214
936	S3_00264	Helix-turn-helix domain protein	ef612_01324	HTH-type transcriptional regulator ImmR	114	112	53	2	1	112	1	107	6.43e-27	100	0.982456	48.214
937	S3_00264	Helix-turn-helix domain protein	ef602_00014	HTH-type transcriptional regulator ImmR	114	112	53	2	1	112	1	107	6.43e-27	100	0.982456	48.214
938	S3_00264	Helix-turn-helix domain protein	ef597_02080	HTH-type transcriptional regulator ImmR	114	112	53	2	1	112	1	107	6.43e-27	100	0.982456	48.214
939	S3_00264	Helix-turn-helix domain protein	ef594_00542	HTH-type transcriptional regulator ImmR	114	112	53	2	1	112	1	107	6.43e-27	100	0.982456	48.214
940	S3_00264	Helix-turn-helix domain protein	ef588_00359	HTH-type transcriptional regulator ImmR	114	112	53	2	1	112	1	107	6.43e-27	100	0.982456	48.214
941	S3_00264	Helix-turn-helix domain protein	ef577_00183	HTH-type transcriptional regulator ImmR	114	112	53	2	1	112	1	107	6.43e-27	100	0.982456	48.214
942	S3_00264	Helix-turn-helix domain protein	ef575_02300	HTH-type transcriptional regulator ImmR	114	112	53	2	1	112	1	107	6.43e-27	100	0.982456	48.214
943	S3_00264	Helix-turn-helix domain protein	ef567_01554	HTH-type transcriptional regulator ImmR	114	112	53	2	1	112	1	107	6.43e-27	100	0.982456	48.214
944	S3_00264	Helix-turn-helix domain protein	ef566_00243	HTH-type transcriptional regulator ImmR	114	112	53	2	1	112	1	107	6.43e-27	100	0.982456	48.214
945	S3_00264	Helix-turn-helix domain protein	ef564_00881	HTH-type transcriptional regulator ImmR	114	112	53	2	1	112	1	107	6.43e-27	100	0.982456	48.214
946	S3_00264	Helix-turn-helix domain protein	ef55_01343	HTH-type transcriptional regulator ImmR	114	112	53	2	1	112	1	107	6.43e-27	100	0.982456	48.214
947	S3_00264	Helix-turn-helix domain protein	ef550_00043	HTH-type transcriptional regulator ImmR	114	112	53	2	1	112	1	107	6.43e-27	100	0.982456	48.214
948	S3_00264	Helix-turn-helix domain protein	ef544_01360	HTH-type transcriptional regulator ImmR	114	112	53	2	1	112	1	107	6.43e-27	100	0.982456	48.214
949	S3_00264	Helix-turn-helix domain protein	ef525_02261	HTH-type transcriptional regulator ImmR	114	112	53	2	1	112	1	107	6.43e-27	100	0.982456	48.214
950	S3_00264	Helix-turn-helix domain protein	ef519_00942	HTH-type transcriptional regulator ImmR	114	112	53	2	1	112	1	107	6.43e-27	100	0.982456	48.214
951	S3_00264	Helix-turn-helix domain protein	ef510_00180	HTH-type transcriptional regulator ImmR	114	112	53	2	1	112	1	107	6.43e-27	100	0.982456	48.214
952	S3_00264	Helix-turn-helix domain protein	ef508_02169	HTH-type transcriptional regulator ImmR	114	112	53	2	1	112	1	107	6.43e-27	100	0.982456	48.214
953	S3_00264	Helix-turn-helix domain protein	ef490_01996	HTH-type transcriptional regulator ImmR	114	112	53	2	1	112	1	107	6.43e-27	100	0.982456	48.214
954	S3_00264	Helix-turn-helix domain protein	ef488_01628	HTH-type transcriptional regulator ImmR	114	112	53	2	1	112	1	107	6.43e-27	100	0.982456	48.214
955	S3_00264	Helix-turn-helix domain protein	ef483_02109	HTH-type transcriptional regulator ImmR	114	112	53	2	1	112	1	107	6.43e-27	100	0.982456	48.214
956	S3_00264	Helix-turn-helix domain protein	ef482_01130	HTH-type transcriptional regulator ImmR	114	112	53	2	1	112	1	107	6.43e-27	100	0.982456	48.214
957	S3_00264	Helix-turn-helix domain protein	ef472_00437	HTH-type transcriptional regulator ImmR	114	112	53	2	1	112	1	107	6.43e-27	100	0.982456	48.214
958	S3_00264	Helix-turn-helix domain protein	ef45_00704	HTH-type transcriptional regulator ImmR	114	112	53	2	1	112	1	107	6.43e-27	100	0.982456	48.214
959	S3_00264	Helix-turn-helix domain protein	ef456_00284	HTH-type transcriptional regulator ImmR	114	112	53	2	1	112	1	107	6.43e-27	100	0.982456	48.214
960	S3_00264	Helix-turn-helix domain protein	ef439_00848	HTH-type transcriptional regulator ImmR	114	112	53	2	1	112	1	107	6.43e-27	100	0.982456	48.214
961	S3_00264	Helix-turn-helix domain protein	ef42_01216	HTH-type transcriptional regulator ImmR	114	112	53	2	1	112	1	107	6.43e-27	100	0.982456	48.214
962	S3_00264	Helix-turn-helix domain protein	ef421_00165	HTH-type transcriptional regulator ImmR	114	112	53	2	1	112	1	107	6.43e-27	100	0.982456	48.214
963	S3_00264	Helix-turn-helix domain protein	ef404_00539	HTH-type transcriptional regulator ImmR	114	112	53	2	1	112	1	107	6.43e-27	100	0.982456	48.214
964	S3_00264	Helix-turn-helix domain protein	ef378_02709	HTH-type transcriptional regulator ImmR	114	112	53	2	1	112	1	107	6.43e-27	100	0.982456	48.214
965	S3_00264	Helix-turn-helix domain protein	ef364_01203	HTH-type transcriptional regulator ImmR	114	112	53	2	1	112	1	107	6.43e-27	100	0.982456	48.214
966	S3_00264	Helix-turn-helix domain protein	ef35_02692	HTH-type transcriptional regulator ImmR	114	112	53	2	1	112	1	107	6.43e-27	100	0.982456	48.214
967	S3_00264	Helix-turn-helix domain protein	ef354_01390	HTH-type transcriptional regulator ImmR	114	112	53	2	1	112	1	107	6.43e-27	100	0.982456	48.214
968	S3_00264	Helix-turn-helix domain protein	ef353_02362	HTH-type transcriptional regulator ImmR	114	112	53	2	1	112	1	107	6.43e-27	100	0.982456	48.214
969	S3_00264	Helix-turn-helix domain protein	ef350_00682	HTH-type transcriptional regulator ImmR	114	112	53	2	1	112	1	107	6.43e-27	100	0.982456	48.214
970	S3_00264	Helix-turn-helix domain protein	ef333_02885	HTH-type transcriptional regulator ImmR	114	112	53	2	1	112	1	107	6.43e-27	100	0.982456	48.214
971	S3_00264	Helix-turn-helix domain protein	ef319_01451	HTH-type transcriptional regulator ImmR	114	112	53	2	1	112	1	107	6.43e-27	100	0.982456	48.214
972	S3_00264	Helix-turn-helix domain protein	ef318_00833	HTH-type transcriptional regulator ImmR	114	112	53	2	1	112	1	107	6.43e-27	100	0.982456	48.214
973	S3_00264	Helix-turn-helix domain protein	ef306_01607	HTH-type transcriptional regulator ImmR	114	112	53	2	1	112	1	107	6.43e-27	100	0.982456	48.214
974	S3_00264	Helix-turn-helix domain protein	ef305_01781	HTH-type transcriptional regulator ImmR	114	112	53	2	1	112	1	107	6.43e-27	100	0.982456	48.214
975	S3_00264	Helix-turn-helix domain protein	ef300_01976	HTH-type transcriptional regulator ImmR	114	112	53	2	1	112	1	107	6.43e-27	100	0.982456	48.214
976	S3_00264	Helix-turn-helix domain protein	ef281_00698	HTH-type transcriptional regulator ImmR	114	112	53	2	1	112	1	107	6.43e-27	100	0.982456	48.214
977	S3_00264	Helix-turn-helix domain protein	ef230_01874	HTH-type transcriptional regulator ImmR	114	112	53	2	1	112	1	107	6.43e-27	100	0.982456	48.214
978	S3_00264	Helix-turn-helix domain protein	ef222_01753	HTH-type transcriptional regulator ImmR	114	112	53	2	1	112	1	107	6.43e-27	100	0.982456	48.214
979	S3_00264	Helix-turn-helix domain protein	ef220_01738	HTH-type transcriptional regulator ImmR	114	112	53	2	1	112	1	107	6.43e-27	100	0.982456	48.214
980	S3_00264	Helix-turn-helix domain protein	ef219_01842	HTH-type transcriptional regulator ImmR	114	112	53	2	1	112	1	107	6.43e-27	100	0.982456	48.214
981	S3_00264	Helix-turn-helix domain protein	ef208_02015	HTH-type transcriptional regulator ImmR	114	112	53	2	1	112	1	107	6.43e-27	100	0.982456	48.214
982	S3_00264	Helix-turn-helix domain protein	ef177_01892	HTH-type transcriptional regulator ImmR	114	112	53	2	1	112	1	107	6.43e-27	100	0.982456	48.214
983	S3_00264	Helix-turn-helix domain protein	ef171_01908	HTH-type transcriptional regulator ImmR	114	112	53	2	1	112	1	107	6.43e-27	100	0.982456	48.214
984	S3_00264	Helix-turn-helix domain protein	ef165_01912	HTH-type transcriptional regulator ImmR	114	112	53	2	1	112	1	107	6.43e-27	100	0.982456	48.214
985	S3_00264	Helix-turn-helix domain protein	ef15_02227	HTH-type transcriptional regulator ImmR	114	112	53	2	1	112	1	107	6.43e-27	100	0.982456	48.214
986	S3_00264	Helix-turn-helix domain protein	ef159_01851	HTH-type transcriptional regulator ImmR	114	112	53	2	1	112	1	107	6.43e-27	100	0.982456	48.214
987	S3_00264	Helix-turn-helix domain protein	ef154_01735	HTH-type transcriptional regulator ImmR	114	112	53	2	1	112	1	107	6.43e-27	100	0.982456	48.214
988	S3_00264	Helix-turn-helix domain protein	ef14_02929	HTH-type transcriptional regulator ImmR	114	112	53	2	1	112	1	107	6.43e-27	100	0.982456	48.214
989	S3_00264	Helix-turn-helix domain protein	ef13_02097	HTH-type transcriptional regulator ImmR	114	112	53	2	1	112	1	107	6.43e-27	100	0.982456	48.214
990	S3_00264	Helix-turn-helix domain protein	ef135_02127	HTH-type transcriptional regulator ImmR	114	112	53	2	1	112	1	107	6.43e-27	100	0.982456	48.214
991	S3_00264	Helix-turn-helix domain protein	ef134_01873	HTH-type transcriptional regulator ImmR	114	112	53	2	1	112	1	107	6.43e-27	100	0.982456	48.214
992	S3_00264	Helix-turn-helix domain protein	ef10_02574	HTH-type transcriptional regulator ImmR	114	112	53	2	1	112	1	107	6.43e-27	100	0.982456	48.214
993	S3_00264	Helix-turn-helix domain protein	ef103_00615	HTH-type transcriptional regulator ImmR	114	112	53	2	1	112	1	107	6.43e-27	100	0.982456	48.214
994	S3_00264	Helix-turn-helix domain protein	ef102_01822	HTH-type transcriptional regulator ImmR	114	112	53	2	1	112	1	107	6.43e-27	100	0.982456	48.214
995	S3_00264	Helix-turn-helix domain protein	ef100_00621	HTH-type transcriptional regulator ImmR	114	112	53	2	1	112	1	107	6.43e-27	100	0.982456	48.214
996	S3_00264	Helix-turn-helix domain protein	ef674_02302	HTH-type transcriptional regulator ImmR	114	112	53	2	1	112	1	107	9.22e-27	99.8	0.982456	48.214
997	S3_00264	Helix-turn-helix domain protein	ef400_00447	Helix-turn-helix domain protein	114	113	49	3	1	112	1	107	1.9e-26	99	0.982456	50.442
998	S3_00264	Helix-turn-helix domain protein	ef374_02358	Helix-turn-helix domain protein	114	113	49	3	1	112	1	107	1.9e-26	99	0.982456	50.442
999	S3_00264	Helix-turn-helix domain protein	ef614_02787	HTH-type transcriptional regulator ImmR	114	112	54	2	1	112	1	107	2.02e-26	98.6	0.982456	47.321
1000	S3_00264	Helix-turn-helix domain protein	ef539_02197	HTH-type transcriptional regulator ImmR	114	112	54	2	1	112	1	107	4.21e-26	97.8	0.982456	47.321
1001	S3_00264	Helix-turn-helix domain protein	ef451_01452	HTH-type transcriptional regulator ImmR	114	112	54	2	1	112	1	107	4.21e-26	97.8	0.982456	47.321
1002	S3_00264	Helix-turn-helix domain protein	ef397_00576	HTH-type transcriptional regulator ImmR	114	112	54	2	1	112	1	107	4.21e-26	97.8	0.982456	47.321
1003	S3_00264	Helix-turn-helix domain protein	ef396_02757	HTH-type transcriptional regulator ImmR	114	112	54	2	1	112	1	107	4.21e-26	97.8	0.982456	47.321
1004	S3_00264	Helix-turn-helix domain protein	ef395_01968	HTH-type transcriptional regulator ImmR	114	112	54	2	1	112	1	107	4.21e-26	97.8	0.982456	47.321
1005	S3_00264	Helix-turn-helix domain protein	ef381_01614	HTH-type transcriptional regulator ImmR	114	112	54	2	1	112	1	107	4.21e-26	97.8	0.982456	47.321
1006	S3_00264	Helix-turn-helix domain protein	ef380_00327	HTH-type transcriptional regulator ImmR	114	112	54	2	1	112	1	107	4.21e-26	97.8	0.982456	47.321
1007	S3_00264	Helix-turn-helix domain protein	ef36_02103	HTH-type transcriptional regulator ImmR	114	112	54	2	1	112	1	107	4.21e-26	97.8	0.982456	47.321
1008	S3_00264	Helix-turn-helix domain protein	ef136_03210	HTH-type transcriptional regulator ImmR	114	112	54	2	1	112	1	107	4.21e-26	97.8	0.982456	47.321
1009	S3_00264	Helix-turn-helix domain protein	ef428_00363	Helix-turn-helix domain protein	114	113	50	3	1	112	1	107	7.67e-26	97.4	0.982456	49.558
1010	S3_00264	Helix-turn-helix domain protein	ef341_00523	Helix-turn-helix domain protein	114	113	50	3	1	112	1	107	7.67e-26	97.4	0.982456	49.558
1011	S3_00264	Helix-turn-helix domain protein	ef330_01013	Helix-turn-helix domain protein	114	113	50	3	1	112	1	107	7.67e-26	97.4	0.982456	49.558
1012	S3_00264	Helix-turn-helix domain protein	ef327_02842	Helix-turn-helix domain protein	114	113	50	3	1	112	1	107	7.67e-26	97.4	0.982456	49.558
1013	S3_00264	Helix-turn-helix domain protein	ef322_00881	Helix-turn-helix domain protein	114	113	50	3	1	112	1	107	7.67e-26	97.4	0.982456	49.558
1014	S3_00264	Helix-turn-helix domain protein	ef2_00317	Helix-turn-helix domain protein	114	113	50	3	1	112	1	107	7.67e-26	97.4	0.982456	49.558
1015	S3_00264	Helix-turn-helix domain protein	ef280_02524	Helix-turn-helix domain protein	114	113	50	3	1	112	1	107	7.67e-26	97.4	0.982456	49.558
1016	S3_00264	Helix-turn-helix domain protein	ef274_01824	Helix-turn-helix domain protein	114	113	50	3	1	112	1	107	7.67e-26	97.4	0.982456	49.558
1017	S3_00264	Helix-turn-helix domain protein	ef236_02881	Helix-turn-helix domain protein	114	113	50	3	1	112	1	107	7.67e-26	97.4	0.982456	49.558
1018	S3_00264	Helix-turn-helix domain protein	ef227_01858	Helix-turn-helix domain protein	114	113	50	3	1	112	1	107	7.67e-26	97.4	0.982456	49.558
1019	S3_00264	Helix-turn-helix domain protein	ef188_01561	Helix-turn-helix domain protein	114	113	50	3	1	112	1	107	7.67e-26	97.4	0.982456	49.558
1020	S3_00264	Helix-turn-helix domain protein	ef690_00663	Helix-turn-helix domain protein	114	113	51	3	1	112	1	107	1.06e-25	97.1	0.982456	48.673
1021	S3_00264	Helix-turn-helix domain protein	ef461_02066	Helix-turn-helix domain protein	114	113	51	3	1	112	1	107	1.06e-25	97.1	0.982456	48.673
1022	S3_00264	Helix-turn-helix domain protein	ef31_01515	Helix-turn-helix domain protein	114	113	51	3	1	112	1	107	1.06e-25	97.1	0.982456	48.673
1023	S3_00264	Helix-turn-helix domain protein	ef288_01940	Helix-turn-helix domain protein	114	113	51	3	1	112	1	107	1.06e-25	97.1	0.982456	48.673
1024	S3_00264	Helix-turn-helix domain protein	ef279_00143	Helix-turn-helix domain protein	114	113	51	3	1	112	1	107	1.06e-25	97.1	0.982456	48.673
1025	S3_00264	Helix-turn-helix domain protein	ef193_01040	Helix-turn-helix domain protein	114	113	51	3	1	112	1	107	1.06e-25	97.1	0.982456	48.673
1026	S3_00264	Helix-turn-helix domain protein	ef335_02205	Helix-turn-helix domain protein	114	113	58	2	1	112	1	109	2.05e-25	96.3	0.982456	44.248
1027	S3_00264	Helix-turn-helix domain protein	ef629_01185	Helix-turn-helix	114	94	39	1	1	94	1	88	1.46e-24	94	0.824561	52.128
1028	S3_00264	Helix-turn-helix domain protein	ef568_01925	Helix-turn-helix	114	94	39	1	1	94	1	88	1.46e-24	94	0.824561	52.128
1029	S3_00264	Helix-turn-helix domain protein	ef35_01635	Helix-turn-helix	114	94	39	1	1	94	1	88	1.46e-24	94	0.824561	52.128
1030	S3_00264	Helix-turn-helix domain protein	ef291_01416	Helix-turn-helix	114	94	39	1	1	94	1	88	1.46e-24	94	0.824561	52.128
1031	S3_00264	Helix-turn-helix domain protein	ef284_02884	Helix-turn-helix	114	94	39	1	1	94	1	88	1.46e-24	94	0.824561	52.128
1032	S3_00264	Helix-turn-helix domain protein	ef283_00552	Helix-turn-helix	114	94	39	1	1	94	1	88	1.46e-24	94	0.824561	52.128
1033	S3_00264	Helix-turn-helix domain protein	ef160_02262	Helix-turn-helix	114	94	39	1	1	94	1	88	1.46e-24	94	0.824561	52.128
1034	S3_00264	Helix-turn-helix domain protein	ef159_02471	Helix-turn-helix	114	94	39	1	1	94	1	88	1.46e-24	94	0.824561	52.128
1035	S3_00264	Helix-turn-helix domain protein	ef657_01374	hypothetical protein	114	98	41	3	16	112	1	92	1.62e-24	93.6	0.850877	51.02
1036	S3_00264	Helix-turn-helix domain protein	ef606_00893	Helix-turn-helix domain protein	114	109	57	2	1	109	1	104	2.72e-24	93.2	0.95614	43.119
1037	S3_00264	Helix-turn-helix domain protein	ef600_00919	Helix-turn-helix domain protein	114	109	57	2	1	109	1	104	2.72e-24	93.2	0.95614	43.119
1038	S3_00264	Helix-turn-helix domain protein	ef560_02276	Helix-turn-helix domain protein	114	109	57	2	1	109	1	104	2.72e-24	93.2	0.95614	43.119
1039	S3_00264	Helix-turn-helix domain protein	ef527_02053	Helix-turn-helix domain protein	114	109	57	2	1	109	1	104	2.72e-24	93.2	0.95614	43.119
1040	S3_00264	Helix-turn-helix domain protein	ef360_00887	Helix-turn-helix domain protein	114	109	57	2	1	109	1	104	2.72e-24	93.2	0.95614	43.119
1041	S3_00264	Helix-turn-helix domain protein	ef290_01313	Helix-turn-helix domain protein	114	109	57	2	1	109	1	104	2.72e-24	93.2	0.95614	43.119
1042	S3_00264	Helix-turn-helix domain protein	V583_02733	HTH-type transcriptional regulator ImmR	114	112	54	2	1	112	1	107	4.02e-24	92.8	0.982456	47.321
1043	S3_00264	Helix-turn-helix domain protein	ef736_01384	HTH-type transcriptional regulator ImmR	114	112	54	2	1	112	1	107	4.02e-24	92.8	0.982456	47.321
1044	S3_00264	Helix-turn-helix domain protein	ef726_02436	HTH-type transcriptional regulator ImmR	114	112	54	2	1	112	1	107	4.02e-24	92.8	0.982456	47.321
1045	S3_00264	Helix-turn-helix domain protein	ef725_01000	HTH-type transcriptional regulator ImmR	114	112	54	2	1	112	1	107	4.02e-24	92.8	0.982456	47.321
1046	S3_00264	Helix-turn-helix domain protein	ef651_00568	HTH-type transcriptional regulator ImmR	114	112	54	2	1	112	1	107	4.02e-24	92.8	0.982456	47.321
1047	S3_00264	Helix-turn-helix domain protein	ef650_02601	HTH-type transcriptional regulator ImmR	114	112	54	2	1	112	1	107	4.02e-24	92.8	0.982456	47.321
1048	S3_00264	Helix-turn-helix domain protein	ef649_02603	HTH-type transcriptional regulator ImmR	114	112	54	2	1	112	1	107	4.02e-24	92.8	0.982456	47.321
1049	S3_00264	Helix-turn-helix domain protein	ef648_02603	HTH-type transcriptional regulator ImmR	114	112	54	2	1	112	1	107	4.02e-24	92.8	0.982456	47.321
1050	S3_00264	Helix-turn-helix domain protein	ef647_02563	HTH-type transcriptional regulator ImmR	114	112	54	2	1	112	1	107	4.02e-24	92.8	0.982456	47.321
1051	S3_00264	Helix-turn-helix domain protein	ef646_02603	HTH-type transcriptional regulator ImmR	114	112	54	2	1	112	1	107	4.02e-24	92.8	0.982456	47.321
1052	S3_00264	Helix-turn-helix domain protein	ef645_02605	HTH-type transcriptional regulator ImmR	114	112	54	2	1	112	1	107	4.02e-24	92.8	0.982456	47.321
1053	S3_00264	Helix-turn-helix domain protein	ef5_00204	HTH-type transcriptional regulator ImmR	114	112	54	2	1	112	1	107	4.02e-24	92.8	0.982456	47.321
1054	S3_00264	Helix-turn-helix domain protein	ef514_02430	HTH-type transcriptional regulator ImmR	114	112	54	2	1	112	1	107	4.02e-24	92.8	0.982456	47.321
1055	S3_00264	Helix-turn-helix domain protein	ef4_00369	HTH-type transcriptional regulator ImmR	114	112	54	2	1	112	1	107	4.02e-24	92.8	0.982456	47.321
1056	S3_00264	Helix-turn-helix domain protein	ef48_01437	HTH-type transcriptional regulator ImmR	114	112	54	2	1	112	1	107	4.02e-24	92.8	0.982456	47.321
1057	S3_00264	Helix-turn-helix domain protein	ef470_00610	HTH-type transcriptional regulator ImmR	114	112	54	2	1	112	1	107	4.02e-24	92.8	0.982456	47.321
1058	S3_00264	Helix-turn-helix domain protein	ef459_00042	HTH-type transcriptional regulator ImmR	114	112	54	2	1	112	1	107	4.02e-24	92.8	0.982456	47.321
1059	S3_00264	Helix-turn-helix domain protein	ef449_01097	HTH-type transcriptional regulator ImmR	114	112	54	2	1	112	1	107	4.02e-24	92.8	0.982456	47.321
1060	S3_00264	Helix-turn-helix domain protein	ef446_00182	HTH-type transcriptional regulator ImmR	114	112	54	2	1	112	1	107	4.02e-24	92.8	0.982456	47.321
1061	S3_00264	Helix-turn-helix domain protein	ef419_01933	HTH-type transcriptional regulator ImmR	114	112	54	2	1	112	1	107	4.02e-24	92.8	0.982456	47.321
1062	S3_00264	Helix-turn-helix domain protein	ef408_02440	HTH-type transcriptional regulator ImmR	114	112	54	2	1	112	1	107	4.02e-24	92.8	0.982456	47.321
1063	S3_00264	Helix-turn-helix domain protein	ef405_00359	HTH-type transcriptional regulator ImmR	114	112	54	2	1	112	1	107	4.02e-24	92.8	0.982456	47.321
1064	S3_00264	Helix-turn-helix domain protein	ef403_00377	HTH-type transcriptional regulator ImmR	114	112	54	2	1	112	1	107	4.02e-24	92.8	0.982456	47.321
1065	S3_00264	Helix-turn-helix domain protein	ef402_01906	HTH-type transcriptional regulator ImmR	114	112	54	2	1	112	1	107	4.02e-24	92.8	0.982456	47.321
1066	S3_00264	Helix-turn-helix domain protein	ef398_00795	HTH-type transcriptional regulator ImmR	114	112	54	2	1	112	1	107	4.02e-24	92.8	0.982456	47.321
1067	S3_00264	Helix-turn-helix domain protein	ef388_02302	HTH-type transcriptional regulator ImmR	114	112	54	2	1	112	1	107	4.02e-24	92.8	0.982456	47.321
1068	S3_00264	Helix-turn-helix domain protein	ef387_00908	HTH-type transcriptional regulator ImmR	114	112	54	2	1	112	1	107	4.02e-24	92.8	0.982456	47.321
1069	S3_00264	Helix-turn-helix domain protein	ef385_02601	HTH-type transcriptional regulator ImmR	114	112	54	2	1	112	1	107	4.02e-24	92.8	0.982456	47.321
1070	S3_00264	Helix-turn-helix domain protein	ef384_01442	HTH-type transcriptional regulator ImmR	114	112	54	2	1	112	1	107	4.02e-24	92.8	0.982456	47.321
1071	S3_00264	Helix-turn-helix domain protein	ef362_01309	HTH-type transcriptional regulator ImmR	114	112	54	2	1	112	1	107	4.02e-24	92.8	0.982456	47.321
1072	S3_00264	Helix-turn-helix domain protein	ef355_00689	HTH-type transcriptional regulator ImmR	114	112	54	2	1	112	1	107	4.02e-24	92.8	0.982456	47.321
1073	S3_00264	Helix-turn-helix domain protein	ef348_01001	HTH-type transcriptional regulator ImmR	114	112	54	2	1	112	1	107	4.02e-24	92.8	0.982456	47.321
1074	S3_00264	Helix-turn-helix domain protein	ef332_01621	HTH-type transcriptional regulator ImmR	114	112	54	2	1	112	1	107	4.02e-24	92.8	0.982456	47.321
1075	S3_00264	Helix-turn-helix domain protein	ef320_01524	HTH-type transcriptional regulator ImmR	114	112	54	2	1	112	1	107	4.02e-24	92.8	0.982456	47.321
1076	S3_00264	Helix-turn-helix domain protein	ef317_02389	HTH-type transcriptional regulator ImmR	114	112	54	2	1	112	1	107	4.02e-24	92.8	0.982456	47.321
1077	S3_00264	Helix-turn-helix domain protein	ef315_01613	HTH-type transcriptional regulator ImmR	114	112	54	2	1	112	1	107	4.02e-24	92.8	0.982456	47.321
1078	S3_00264	Helix-turn-helix domain protein	ef313_01612	HTH-type transcriptional regulator ImmR	114	112	54	2	1	112	1	107	4.02e-24	92.8	0.982456	47.321
1079	S3_00264	Helix-turn-helix domain protein	ef311_01409	HTH-type transcriptional regulator ImmR	114	112	54	2	1	112	1	107	4.02e-24	92.8	0.982456	47.321
1080	S3_00264	Helix-turn-helix domain protein	ef310_01472	HTH-type transcriptional regulator ImmR	114	112	54	2	1	112	1	107	4.02e-24	92.8	0.982456	47.321
1081	S3_00264	Helix-turn-helix domain protein	ef309_01473	HTH-type transcriptional regulator ImmR	114	112	54	2	1	112	1	107	4.02e-24	92.8	0.982456	47.321
1082	S3_00264	Helix-turn-helix domain protein	ef308_02241	HTH-type transcriptional regulator ImmR	114	112	54	2	1	112	1	107	4.02e-24	92.8	0.982456	47.321
1083	S3_00264	Helix-turn-helix domain protein	ef276_03148	HTH-type transcriptional regulator ImmR	114	112	54	2	1	112	1	107	4.02e-24	92.8	0.982456	47.321
1084	S3_00264	Helix-turn-helix domain protein	ef275_00702	HTH-type transcriptional regulator ImmR	114	112	54	2	1	112	1	107	4.02e-24	92.8	0.982456	47.321
1085	S3_00264	Helix-turn-helix domain protein	ef271_02543	HTH-type transcriptional regulator ImmR	114	112	54	2	1	112	1	107	4.02e-24	92.8	0.982456	47.321
1086	S3_00264	Helix-turn-helix domain protein	ef270_03107	HTH-type transcriptional regulator ImmR	114	112	54	2	1	112	1	107	4.02e-24	92.8	0.982456	47.321
1087	S3_00264	Helix-turn-helix domain protein	ef269_02507	HTH-type transcriptional regulator ImmR	114	112	54	2	1	112	1	107	4.02e-24	92.8	0.982456	47.321
1088	S3_00264	Helix-turn-helix domain protein	ef268_02686	HTH-type transcriptional regulator ImmR	114	112	54	2	1	112	1	107	4.02e-24	92.8	0.982456	47.321
1089	S3_00264	Helix-turn-helix domain protein	ef267_02757	HTH-type transcriptional regulator ImmR	114	112	54	2	1	112	1	107	4.02e-24	92.8	0.982456	47.321
1090	S3_00264	Helix-turn-helix domain protein	ef266_02721	HTH-type transcriptional regulator ImmR	114	112	54	2	1	112	1	107	4.02e-24	92.8	0.982456	47.321
1091	S3_00264	Helix-turn-helix domain protein	ef265_02944	HTH-type transcriptional regulator ImmR	114	112	54	2	1	112	1	107	4.02e-24	92.8	0.982456	47.321
1092	S3_00264	Helix-turn-helix domain protein	ef264_03071	HTH-type transcriptional regulator ImmR	114	112	54	2	1	112	1	107	4.02e-24	92.8	0.982456	47.321
1093	S3_00264	Helix-turn-helix domain protein	ef263_02492	HTH-type transcriptional regulator ImmR	114	112	54	2	1	112	1	107	4.02e-24	92.8	0.982456	47.321
1094	S3_00264	Helix-turn-helix domain protein	ef262_02470	HTH-type transcriptional regulator ImmR	114	112	54	2	1	112	1	107	4.02e-24	92.8	0.982456	47.321
1095	S3_00264	Helix-turn-helix domain protein	ef261_02784	HTH-type transcriptional regulator ImmR	114	112	54	2	1	112	1	107	4.02e-24	92.8	0.982456	47.321
1096	S3_00264	Helix-turn-helix domain protein	ef260_02498	HTH-type transcriptional regulator ImmR	114	112	54	2	1	112	1	107	4.02e-24	92.8	0.982456	47.321
1097	S3_00264	Helix-turn-helix domain protein	ef259_02440	HTH-type transcriptional regulator ImmR	114	112	54	2	1	112	1	107	4.02e-24	92.8	0.982456	47.321
1098	S3_00264	Helix-turn-helix domain protein	ef258_02458	HTH-type transcriptional regulator ImmR	114	112	54	2	1	112	1	107	4.02e-24	92.8	0.982456	47.321
1099	S3_00264	Helix-turn-helix domain protein	ef256_02645	HTH-type transcriptional regulator ImmR	114	112	54	2	1	112	1	107	4.02e-24	92.8	0.982456	47.321
1100	S3_00264	Helix-turn-helix domain protein	ef255_02461	HTH-type transcriptional regulator ImmR	114	112	54	2	1	112	1	107	4.02e-24	92.8	0.982456	47.321
1101	S3_00264	Helix-turn-helix domain protein	ef254_02468	HTH-type transcriptional regulator ImmR	114	112	54	2	1	112	1	107	4.02e-24	92.8	0.982456	47.321
1102	S3_00264	Helix-turn-helix domain protein	ef253_02604	HTH-type transcriptional regulator ImmR	114	112	54	2	1	112	1	107	4.02e-24	92.8	0.982456	47.321
1103	S3_00264	Helix-turn-helix domain protein	ef252_02211	HTH-type transcriptional regulator ImmR	114	112	54	2	1	112	1	107	4.02e-24	92.8	0.982456	47.321
1104	S3_00264	Helix-turn-helix domain protein	ef251_02753	HTH-type transcriptional regulator ImmR	114	112	54	2	1	112	1	107	4.02e-24	92.8	0.982456	47.321
1105	S3_00264	Helix-turn-helix domain protein	ef250_02717	HTH-type transcriptional regulator ImmR	114	112	54	2	1	112	1	107	4.02e-24	92.8	0.982456	47.321
1106	S3_00264	Helix-turn-helix domain protein	ef249_02459	HTH-type transcriptional regulator ImmR	114	112	54	2	1	112	1	107	4.02e-24	92.8	0.982456	47.321
1107	S3_00264	Helix-turn-helix domain protein	ef248_03130	HTH-type transcriptional regulator ImmR	114	112	54	2	1	112	1	107	4.02e-24	92.8	0.982456	47.321
1108	S3_00264	Helix-turn-helix domain protein	ef247_02751	HTH-type transcriptional regulator ImmR	114	112	54	2	1	112	1	107	4.02e-24	92.8	0.982456	47.321
1109	S3_00264	Helix-turn-helix domain protein	ef246_02354	HTH-type transcriptional regulator ImmR	114	112	54	2	1	112	1	107	4.02e-24	92.8	0.982456	47.321
1110	S3_00264	Helix-turn-helix domain protein	ef245_02448	HTH-type transcriptional regulator ImmR	114	112	54	2	1	112	1	107	4.02e-24	92.8	0.982456	47.321
1111	S3_00264	Helix-turn-helix domain protein	ef244_02466	HTH-type transcriptional regulator ImmR	114	112	54	2	1	112	1	107	4.02e-24	92.8	0.982456	47.321
1112	S3_00264	Helix-turn-helix domain protein	ef243_02773	HTH-type transcriptional regulator ImmR	114	112	54	2	1	112	1	107	4.02e-24	92.8	0.982456	47.321
1113	S3_00264	Helix-turn-helix domain protein	ef242_02710	HTH-type transcriptional regulator ImmR	114	112	54	2	1	112	1	107	4.02e-24	92.8	0.982456	47.321
1114	S3_00264	Helix-turn-helix domain protein	ef240_02740	HTH-type transcriptional regulator ImmR	114	112	54	2	1	112	1	107	4.02e-24	92.8	0.982456	47.321
1115	S3_00264	Helix-turn-helix domain protein	ef239_03050	HTH-type transcriptional regulator ImmR	114	112	54	2	1	112	1	107	4.02e-24	92.8	0.982456	47.321
1116	S3_00264	Helix-turn-helix domain protein	ef238_02195	HTH-type transcriptional regulator ImmR	114	112	54	2	1	112	1	107	4.02e-24	92.8	0.982456	47.321
1117	S3_00264	Helix-turn-helix domain protein	ef237_02572	HTH-type transcriptional regulator ImmR	114	112	54	2	1	112	1	107	4.02e-24	92.8	0.982456	47.321
1118	S3_00264	Helix-turn-helix domain protein	ef233_00043	HTH-type transcriptional regulator ImmR	114	112	54	2	1	112	1	107	4.02e-24	92.8	0.982456	47.321
1119	S3_00264	Helix-turn-helix domain protein	ef221_02497	HTH-type transcriptional regulator ImmR	114	112	54	2	1	112	1	107	4.02e-24	92.8	0.982456	47.321
1120	S3_00264	Helix-turn-helix domain protein	ef214_02632	HTH-type transcriptional regulator ImmR	114	112	54	2	1	112	1	107	4.02e-24	92.8	0.982456	47.321
1121	S3_00264	Helix-turn-helix domain protein	ef213_02833	HTH-type transcriptional regulator ImmR	114	112	54	2	1	112	1	107	4.02e-24	92.8	0.982456	47.321
1122	S3_00264	Helix-turn-helix domain protein	ef211_02813	HTH-type transcriptional regulator ImmR	114	112	54	2	1	112	1	107	4.02e-24	92.8	0.982456	47.321
1123	S3_00264	Helix-turn-helix domain protein	ef210_02720	HTH-type transcriptional regulator ImmR	114	112	54	2	1	112	1	107	4.02e-24	92.8	0.982456	47.321
1124	S3_00264	Helix-turn-helix domain protein	ef204_02462	HTH-type transcriptional regulator ImmR	114	112	54	2	1	112	1	107	4.02e-24	92.8	0.982456	47.321
1125	S3_00264	Helix-turn-helix domain protein	ef201_02391	HTH-type transcriptional regulator ImmR	114	112	54	2	1	112	1	107	4.02e-24	92.8	0.982456	47.321
1126	S3_00264	Helix-turn-helix domain protein	ef196_01794	HTH-type transcriptional regulator ImmR	114	112	54	2	1	112	1	107	4.02e-24	92.8	0.982456	47.321
1127	S3_00264	Helix-turn-helix domain protein	ef195_02587	HTH-type transcriptional regulator ImmR	114	112	54	2	1	112	1	107	4.02e-24	92.8	0.982456	47.321
1128	S3_00264	Helix-turn-helix domain protein	ef191_02399	HTH-type transcriptional regulator ImmR	114	112	54	2	1	112	1	107	4.02e-24	92.8	0.982456	47.321
1129	S3_00264	Helix-turn-helix domain protein	ef190_02364	HTH-type transcriptional regulator ImmR	114	112	54	2	1	112	1	107	4.02e-24	92.8	0.982456	47.321
1130	S3_00264	Helix-turn-helix domain protein	ef182_02933	HTH-type transcriptional regulator ImmR	114	112	54	2	1	112	1	107	4.02e-24	92.8	0.982456	47.321
1131	S3_00264	Helix-turn-helix domain protein	ef180_02445	HTH-type transcriptional regulator ImmR	114	112	54	2	1	112	1	107	4.02e-24	92.8	0.982456	47.321
1132	S3_00264	Helix-turn-helix domain protein	ef179_02364	HTH-type transcriptional regulator ImmR	114	112	54	2	1	112	1	107	4.02e-24	92.8	0.982456	47.321
1133	S3_00264	Helix-turn-helix domain protein	ef133_03136	HTH-type transcriptional regulator ImmR	114	112	54	2	1	112	1	107	4.02e-24	92.8	0.982456	47.321
1134	S3_00264	Helix-turn-helix domain protein	ef132_02780	HTH-type transcriptional regulator ImmR	114	112	54	2	1	112	1	107	4.02e-24	92.8	0.982456	47.321
1135	S3_00264	Helix-turn-helix domain protein	ef131_02712	HTH-type transcriptional regulator ImmR	114	112	54	2	1	112	1	107	4.02e-24	92.8	0.982456	47.321
1136	S3_00264	Helix-turn-helix domain protein	ef130_02803	HTH-type transcriptional regulator ImmR	114	112	54	2	1	112	1	107	4.02e-24	92.8	0.982456	47.321
1137	S3_00264	Helix-turn-helix domain protein	ef129_03087	HTH-type transcriptional regulator ImmR	114	112	54	2	1	112	1	107	4.02e-24	92.8	0.982456	47.321
1138	S3_00264	Helix-turn-helix domain protein	ef128_03005	HTH-type transcriptional regulator ImmR	114	112	54	2	1	112	1	107	4.02e-24	92.8	0.982456	47.321
1139	S3_00264	Helix-turn-helix domain protein	ef127_02726	HTH-type transcriptional regulator ImmR	114	112	54	2	1	112	1	107	4.02e-24	92.8	0.982456	47.321
1140	S3_00264	Helix-turn-helix domain protein	ef126_02988	HTH-type transcriptional regulator ImmR	114	112	54	2	1	112	1	107	4.02e-24	92.8	0.982456	47.321
1141	S3_00264	Helix-turn-helix domain protein	ef125_02846	HTH-type transcriptional regulator ImmR	114	112	54	2	1	112	1	107	4.02e-24	92.8	0.982456	47.321
1142	S3_00264	Helix-turn-helix domain protein	ef124_02858	HTH-type transcriptional regulator ImmR	114	112	54	2	1	112	1	107	4.02e-24	92.8	0.982456	47.321
1143	S3_00264	Helix-turn-helix domain protein	ef123_02746	HTH-type transcriptional regulator ImmR	114	112	54	2	1	112	1	107	4.02e-24	92.8	0.982456	47.321
1144	S3_00264	Helix-turn-helix domain protein	ef122_02623	HTH-type transcriptional regulator ImmR	114	112	54	2	1	112	1	107	4.02e-24	92.8	0.982456	47.321
1145	S3_00264	Helix-turn-helix domain protein	ef121_02734	HTH-type transcriptional regulator ImmR	114	112	54	2	1	112	1	107	4.02e-24	92.8	0.982456	47.321
1146	S3_00264	Helix-turn-helix domain protein	ef119_02796	HTH-type transcriptional regulator ImmR	114	112	54	2	1	112	1	107	4.02e-24	92.8	0.982456	47.321
1147	S3_00264	Helix-turn-helix domain protein	ef118_02751	HTH-type transcriptional regulator ImmR	114	112	54	2	1	112	1	107	4.02e-24	92.8	0.982456	47.321
1148	S3_01213	EcoKI restriction-modification system protein HsdS	ef461_01220	EcoKI restriction-modification system protein HsdS	414	420	121	8	1	414	1	406	3.01e-177	504	1	66.429
1149	S3_01213	EcoKI restriction-modification system protein HsdS	ef557_00974	EcoKI restriction-modification system protein HsdS	414	434	125	9	1	414	1	413	1.66e-166	477	1	61.751
1150	S3_01213	EcoKI restriction-modification system protein HsdS	ef688_01710	EcoKI restriction-modification system protein HsdS	414	421	131	8	1	414	1	402	1.18e-158	457	1	62.708
1151	S3_01213	EcoKI restriction-modification system protein HsdS	ef158_00671	EcoKI restriction-modification system protein HsdS	414	349	184	7	79	414	82	428	4.19e-70	231	0.811594	42.98
1152	S3_01213	EcoKI restriction-modification system protein HsdS	ef158_00671	EcoKI restriction-modification system protein HsdS	414	193	111	2	4	194	233	425	8.9e-36	140	0.461353	41.451
1153	S3_01213	EcoKI restriction-modification system protein HsdS	ef40_01990	EcoKI restriction-modification system protein HsdS	414	380	205	8	47	413	46	421	2.61e-67	224	0.886473	41.579
1154	S3_01213	EcoKI restriction-modification system protein HsdS	ef40_01990	EcoKI restriction-modification system protein HsdS	414	193	111	2	4	194	227	419	1.34e-36	142	0.461353	41.451
1155	S3_01213	EcoKI restriction-modification system protein HsdS	ef708_01118	EcoKI restriction-modification system protein HsdS	414	354	190	9	70	412	69	416	1.48e-64	216	0.828502	41.525
1156	S3_01213	EcoKI restriction-modification system protein HsdS	ef478_01518	EcoKI restriction-modification system protein HsdS	414	354	190	9	70	412	69	416	1.48e-64	216	0.828502	41.525
1157	S3_01213	EcoKI restriction-modification system protein HsdS	ef475_01937	EcoKI restriction-modification system protein HsdS	414	354	190	9	70	412	69	416	1.48e-64	216	0.828502	41.525
1158	S3_01213	EcoKI restriction-modification system protein HsdS	ef305_00583	EcoKI restriction-modification system protein HsdS	414	314	164	6	108	412	106	415	3.7e-62	210	0.736715	43.631
1159	S3_01213	EcoKI restriction-modification system protein HsdS	ef305_00583	EcoKI restriction-modification system protein HsdS	414	197	107	3	4	196	222	416	2.65e-38	147	0.466184	42.64
1160	S3_01213	EcoKI restriction-modification system protein HsdS	ef694_02304	Type I restriction modification DNA specificity domain protein	414	284	144	8	139	414	140	417	1.01e-57	199	0.666667	44.366
1161	S3_01213	EcoKI restriction-modification system protein HsdS	ef482_01902	EcoKI restriction-modification system protein HsdS	414	341	184	9	89	414	94	432	4.84e-55	192	0.78744	41.056
1162	S3_01213	EcoKI restriction-modification system protein HsdS	ef303_01266	Type I restriction modification DNA specificity domain protein	414	365	185	10	58	413	48	382	2.2e-50	178	0.859903	38.63
1163	S3_01213	EcoKI restriction-modification system protein HsdS	ef630_01490	EcoKI restriction-modification system protein HsdS	414	314	183	5	105	414	51	357	4.71e-49	174	0.748792	38.217
1164	S3_01213	EcoKI restriction-modification system protein HsdS	ef614_01470	Type I restriction modification DNA specificity domain protein	414	319	147	10	101	412	82	369	9.36e-49	174	0.753623	42.006
1165	S3_01213	EcoKI restriction-modification system protein HsdS	ef593_01873	EcoKI restriction-modification system protein HsdS	414	314	183	5	105	414	113	419	1.69e-48	174	0.748792	38.217
1166	S3_01213	EcoKI restriction-modification system protein HsdS	ef472_01955	EcoKI restriction-modification system protein HsdS	414	314	183	5	105	414	113	419	1.69e-48	174	0.748792	38.217
1167	S3_01213	EcoKI restriction-modification system protein HsdS	ef672_01035	EcoKI restriction-modification system protein HsdS	414	335	204	11	3	325	20	334	2.59e-30	125	0.780193	29.552
1168	S3_01213	EcoKI restriction-modification system protein HsdS	ef610_00527	EcoKI restriction-modification system protein HsdS	414	335	204	11	3	325	20	334	2.59e-30	125	0.780193	29.552
1169	S3_01213	EcoKI restriction-modification system protein HsdS	ef470_01250	EcoKI restriction-modification system protein HsdS	414	335	204	11	3	325	20	334	2.59e-30	125	0.780193	29.552
1170	S3_01213	EcoKI restriction-modification system protein HsdS	ef457_01802	EcoKI restriction-modification system protein HsdS	414	335	204	11	3	325	20	334	2.59e-30	125	0.780193	29.552
1171	S3_01213	EcoKI restriction-modification system protein HsdS	ef592_00390	EcoKI restriction-modification system protein HsdS	414	335	204	11	3	325	20	334	3.79e-30	125	0.780193	29.552
1172	S3_01213	EcoKI restriction-modification system protein HsdS	ef547_02540	EcoKI restriction-modification system protein HsdS	414	184	116	2	5	187	179	360	2.42e-28	119	0.442029	35.326
1173	S3_01213	EcoKI restriction-modification system protein HsdS	ef547_02540	EcoKI restriction-modification system protein HsdS	414	333	237	8	30	359	1	316	3.55e-15	81.3	0.797101	22.823
1174	S3_01213	EcoKI restriction-modification system protein HsdS	ef290_00963	EcoKI restriction-modification system protein HsdS	414	184	116	2	5	187	179	360	2.42e-28	119	0.442029	35.326
1175	S3_01213	EcoKI restriction-modification system protein HsdS	ef290_00963	EcoKI restriction-modification system protein HsdS	414	333	237	8	30	359	1	316	3.55e-15	81.3	0.797101	22.823
1176	S3_01213	EcoKI restriction-modification system protein HsdS	ef603_01726	EcoKI restriction-modification system protein HsdS	414	184	116	2	5	187	158	339	4.98e-28	117	0.442029	35.326
1177	S3_01213	EcoKI restriction-modification system protein HsdS	ef603_01726	EcoKI restriction-modification system protein HsdS	414	297	209	8	104	396	51	329	2.67e-08	60.5	0.707729	22.222
1178	S3_01213	EcoKI restriction-modification system protein HsdS	ef606_02499	EcoKI restriction-modification system protein HsdS	414	184	115	2	5	187	223	404	5.86e-28	118	0.442029	35.87
1179	S3_01213	EcoKI restriction-modification system protein HsdS	ef606_02499	EcoKI restriction-modification system protein HsdS	414	357	259	9	5	356	20	357	1.22e-14	80.1	0.850242	20.728
1180	S3_01213	EcoKI restriction-modification system protein HsdS	ef302_00868	EcoKI restriction-modification system protein HsdS	414	184	116	2	5	187	217	398	7.4e-28	118	0.442029	35.326
1181	S3_01213	EcoKI restriction-modification system protein HsdS	ef302_00868	EcoKI restriction-modification system protein HsdS	414	240	170	6	123	359	130	354	2.11e-08	60.8	0.572464	21.667
1182	S3_01213	EcoKI restriction-modification system protein HsdS	ef600_00631	EcoKI restriction-modification system protein HsdS	414	184	115	2	5	187	222	403	8.25e-28	118	0.442029	35.87
1183	S3_01213	EcoKI restriction-modification system protein HsdS	ef600_00631	EcoKI restriction-modification system protein HsdS	414	310	223	7	53	356	62	356	2.74e-09	63.5	0.7343	21.29
1184	S3_01213	EcoKI restriction-modification system protein HsdS	ef686_02100	EcoKI restriction-modification system protein HsdS	414	184	116	2	5	187	217	398	1.13e-27	117	0.442029	35.326
1185	S3_01213	EcoKI restriction-modification system protein HsdS	ef686_02100	EcoKI restriction-modification system protein HsdS	414	260	183	7	104	359	110	354	4.27e-08	60.1	0.618357	22.308
1186	S3_01213	EcoKI restriction-modification system protein HsdS	ef638_00535	EcoKI restriction-modification system protein HsdS	414	184	116	2	5	187	217	398	1.13e-27	117	0.442029	35.326
1187	S3_01213	EcoKI restriction-modification system protein HsdS	ef638_00535	EcoKI restriction-modification system protein HsdS	414	260	183	7	104	359	110	354	4.27e-08	60.1	0.618357	22.308
1188	S3_01213	EcoKI restriction-modification system protein HsdS	ef472_02532	EcoKI restriction-modification system protein HsdS	414	340	207	11	5	335	24	334	9.78e-23	103	0.799517	27.941
1189	S3_01213	EcoKI restriction-modification system protein HsdS	ef472_02532	EcoKI restriction-modification system protein HsdS	414	189	123	6	2	187	221	402	1.55e-10	67.4	0.449275	29.63
1190	S3_01213	EcoKI restriction-modification system protein HsdS	ef173_02550	EcoKI restriction-modification system protein HsdS	414	340	208	11	5	335	87	397	2.02e-22	103	0.799517	27.647
1191	S3_01213	EcoKI restriction-modification system protein HsdS	ef173_02550	EcoKI restriction-modification system protein HsdS	414	189	123	6	2	187	284	465	1.84e-10	67.4	0.449275	29.63
1192	S3_01213	EcoKI restriction-modification system protein HsdS	ef668_02086	EcoKI restriction-modification system protein HsdS	414	180	117	4	11	187	32	209	2.93e-20	93.2	0.427536	32.222
1193	S3_01213	EcoKI restriction-modification system protein HsdS	ef668_02086	EcoKI restriction-modification system protein HsdS	414	140	96	3	218	352	21	160	1.18e-06	53.9	0.326087	27.857
1194	S3_01213	EcoKI restriction-modification system protein HsdS	ef628_00103	EcoKI restriction-modification system protein HsdS	414	177	115	4	14	187	35	209	4.03e-20	92.8	0.42029	32.203
1195	S3_01213	EcoKI restriction-modification system protein HsdS	ef628_00103	EcoKI restriction-modification system protein HsdS	414	140	96	3	218	352	21	160	3.19e-06	52.8	0.326087	27.857
1196	S3_01213	EcoKI restriction-modification system protein HsdS	ef439_01008	EcoKI restriction-modification system protein HsdS	414	177	115	4	14	187	35	209	4.03e-20	92.8	0.42029	32.203
1197	S3_01213	EcoKI restriction-modification system protein HsdS	ef439_01008	EcoKI restriction-modification system protein HsdS	414	140	96	3	218	352	21	160	3.19e-06	52.8	0.326087	27.857
1198	S3_01213	EcoKI restriction-modification system protein HsdS	ef437_01560	EcoKI restriction-modification system protein HsdS	414	177	115	4	14	187	35	209	4.03e-20	92.8	0.42029	32.203
1199	S3_01213	EcoKI restriction-modification system protein HsdS	ef437_01560	EcoKI restriction-modification system protein HsdS	414	140	96	3	218	352	21	160	3.19e-06	52.8	0.326087	27.857
1200	S3_01213	EcoKI restriction-modification system protein HsdS	ef435_00569	EcoKI restriction-modification system protein HsdS	414	177	115	4	14	187	35	209	4.03e-20	92.8	0.42029	32.203
1201	S3_01213	EcoKI restriction-modification system protein HsdS	ef435_00569	EcoKI restriction-modification system protein HsdS	414	140	96	3	218	352	21	160	3.19e-06	52.8	0.326087	27.857
1202	S3_01213	EcoKI restriction-modification system protein HsdS	ef433_02583	EcoKI restriction-modification system protein HsdS	414	177	115	4	14	187	35	209	4.03e-20	92.8	0.42029	32.203
1203	S3_01213	EcoKI restriction-modification system protein HsdS	ef433_02583	EcoKI restriction-modification system protein HsdS	414	140	96	3	218	352	21	160	3.19e-06	52.8	0.326087	27.857
1204	S3_01213	EcoKI restriction-modification system protein HsdS	ef426_00684	EcoKI restriction-modification system protein HsdS	414	177	115	4	14	187	35	209	4.03e-20	92.8	0.42029	32.203
1205	S3_01213	EcoKI restriction-modification system protein HsdS	ef426_00684	EcoKI restriction-modification system protein HsdS	414	140	96	3	218	352	21	160	3.19e-06	52.8	0.326087	27.857
1206	S3_01213	EcoKI restriction-modification system protein HsdS	ef421_00332	EcoKI restriction-modification system protein HsdS	414	177	115	4	14	187	35	209	4.03e-20	92.8	0.42029	32.203
1207	S3_01213	EcoKI restriction-modification system protein HsdS	ef421_00332	EcoKI restriction-modification system protein HsdS	414	140	96	3	218	352	21	160	3.19e-06	52.8	0.326087	27.857
1208	S3_01213	EcoKI restriction-modification system protein HsdS	ef412_01174	EcoKI restriction-modification system protein HsdS	414	177	115	4	14	187	35	209	4.03e-20	92.8	0.42029	32.203
1209	S3_01213	EcoKI restriction-modification system protein HsdS	ef412_01174	EcoKI restriction-modification system protein HsdS	414	140	96	3	218	352	21	160	3.19e-06	52.8	0.326087	27.857
1210	S3_01213	EcoKI restriction-modification system protein HsdS	ef134_02827	EcoKI restriction-modification system protein HsdS	414	177	115	4	14	187	35	209	4.03e-20	92.8	0.42029	32.203
1211	S3_01213	EcoKI restriction-modification system protein HsdS	ef134_02827	EcoKI restriction-modification system protein HsdS	414	140	96	3	218	352	21	160	3.19e-06	52.8	0.326087	27.857
1212	S3_01213	EcoKI restriction-modification system protein HsdS	ef100_02762	EcoKI restriction-modification system protein HsdS	414	177	115	4	14	187	35	209	4.03e-20	92.8	0.42029	32.203
1213	S3_01213	EcoKI restriction-modification system protein HsdS	ef100_02762	EcoKI restriction-modification system protein HsdS	414	140	96	3	218	352	21	160	3.19e-06	52.8	0.326087	27.857
1214	S3_01213	EcoKI restriction-modification system protein HsdS	ef103_02771	EcoKI restriction-modification system protein HsdS	414	177	115	4	14	187	24	198	4.19e-20	92.4	0.42029	32.203
1215	S3_01213	EcoKI restriction-modification system protein HsdS	ef103_02771	EcoKI restriction-modification system protein HsdS	414	140	96	3	218	352	10	149	2.72e-06	52.8	0.326087	27.857
1216	S3_01213	EcoKI restriction-modification system protein HsdS	ef693_00766	EcoKI restriction-modification system protein HsdS	414	180	117	4	11	187	196	373	7.22e-19	92.4	0.427536	32.222
1217	S3_01213	EcoKI restriction-modification system protein HsdS	ef693_00766	EcoKI restriction-modification system protein HsdS	414	293	185	11	69	352	50	324	1.37e-12	73.6	0.68599	27.645
1218	S3_01213	EcoKI restriction-modification system protein HsdS	ef716_02113	EcoKI restriction-modification system protein HsdS	414	177	115	4	14	187	221	395	7.47e-19	92.4	0.42029	32.203
1219	S3_01213	EcoKI restriction-modification system protein HsdS	ef716_02113	EcoKI restriction-modification system protein HsdS	414	250	169	7	108	352	110	346	2.67e-09	63.5	0.591787	25.2
1220	S3_01213	EcoKI restriction-modification system protein HsdS	ef713_01944	EcoKI restriction-modification system protein HsdS	414	177	115	4	14	187	221	395	7.47e-19	92.4	0.42029	32.203
1221	S3_01213	EcoKI restriction-modification system protein HsdS	ef713_01944	EcoKI restriction-modification system protein HsdS	414	250	169	7	108	352	110	346	2.67e-09	63.5	0.591787	25.2
1222	S3_01213	EcoKI restriction-modification system protein HsdS	ef709_01564	EcoKI restriction-modification system protein HsdS	414	177	115	4	14	187	221	395	7.47e-19	92.4	0.42029	32.203
1223	S3_01213	EcoKI restriction-modification system protein HsdS	ef709_01564	EcoKI restriction-modification system protein HsdS	414	250	169	7	108	352	110	346	2.67e-09	63.5	0.591787	25.2
1224	S3_01213	EcoKI restriction-modification system protein HsdS	ef559_02672	EcoKI restriction-modification system protein HsdS	414	177	115	4	14	187	221	395	7.47e-19	92.4	0.42029	32.203
1225	S3_01213	EcoKI restriction-modification system protein HsdS	ef559_02672	EcoKI restriction-modification system protein HsdS	414	250	169	7	108	352	110	346	2.67e-09	63.5	0.591787	25.2
1226	S3_01213	EcoKI restriction-modification system protein HsdS	ef558_02259	EcoKI restriction-modification system protein HsdS	414	177	115	4	14	187	221	395	7.47e-19	92.4	0.42029	32.203
1227	S3_01213	EcoKI restriction-modification system protein HsdS	ef558_02259	EcoKI restriction-modification system protein HsdS	414	250	169	7	108	352	110	346	2.67e-09	63.5	0.591787	25.2
1228	S3_01213	EcoKI restriction-modification system protein HsdS	ef529_01805	EcoKI restriction-modification system protein HsdS	414	177	115	4	14	187	221	395	7.47e-19	92.4	0.42029	32.203
1229	S3_01213	EcoKI restriction-modification system protein HsdS	ef529_01805	EcoKI restriction-modification system protein HsdS	414	250	169	7	108	352	110	346	2.67e-09	63.5	0.591787	25.2
1230	S3_01213	EcoKI restriction-modification system protein HsdS	ef506_02693	EcoKI restriction-modification system protein HsdS	414	177	115	4	14	187	221	395	7.47e-19	92.4	0.42029	32.203
1231	S3_01213	EcoKI restriction-modification system protein HsdS	ef506_02693	EcoKI restriction-modification system protein HsdS	414	250	169	7	108	352	110	346	2.67e-09	63.5	0.591787	25.2
1232	S3_01213	EcoKI restriction-modification system protein HsdS	ef451_00463	EcoKI restriction-modification system protein HsdS	414	177	115	4	14	187	221	395	7.47e-19	92.4	0.42029	32.203
1233	S3_01213	EcoKI restriction-modification system protein HsdS	ef451_00463	EcoKI restriction-modification system protein HsdS	414	250	169	7	108	352	110	346	2.67e-09	63.5	0.591787	25.2
1234	S3_01213	EcoKI restriction-modification system protein HsdS	ef42_00097	EcoKI restriction-modification system protein HsdS	414	177	115	4	14	187	221	395	7.47e-19	92.4	0.42029	32.203
1235	S3_01213	EcoKI restriction-modification system protein HsdS	ef42_00097	EcoKI restriction-modification system protein HsdS	414	250	169	7	108	352	110	346	2.67e-09	63.5	0.591787	25.2
1236	S3_01213	EcoKI restriction-modification system protein HsdS	ef406_02007	EcoKI restriction-modification system protein HsdS	414	177	115	4	14	187	221	395	7.47e-19	92.4	0.42029	32.203
1237	S3_01213	EcoKI restriction-modification system protein HsdS	ef406_02007	EcoKI restriction-modification system protein HsdS	414	250	169	7	108	352	110	346	2.67e-09	63.5	0.591787	25.2
1238	S3_01213	EcoKI restriction-modification system protein HsdS	ef364_02192	EcoKI restriction-modification system protein HsdS	414	177	115	4	14	187	221	395	7.47e-19	92.4	0.42029	32.203
1239	S3_01213	EcoKI restriction-modification system protein HsdS	ef364_02192	EcoKI restriction-modification system protein HsdS	414	250	169	7	108	352	110	346	2.67e-09	63.5	0.591787	25.2
1240	S3_01213	EcoKI restriction-modification system protein HsdS	ef300_02625	EcoKI restriction-modification system protein HsdS	414	177	115	4	14	187	221	395	7.47e-19	92.4	0.42029	32.203
1241	S3_01213	EcoKI restriction-modification system protein HsdS	ef300_02625	EcoKI restriction-modification system protein HsdS	414	250	169	7	108	352	110	346	2.67e-09	63.5	0.591787	25.2
1242	S3_01213	EcoKI restriction-modification system protein HsdS	ef699_02028	EcoKI restriction-modification system protein HsdS	414	177	115	4	14	187	212	386	8.1e-19	92.4	0.42029	32.203
1243	S3_01213	EcoKI restriction-modification system protein HsdS	ef699_02028	EcoKI restriction-modification system protein HsdS	414	250	169	7	108	352	101	337	2.54e-09	63.9	0.591787	25.2
1244	S3_01213	EcoKI restriction-modification system protein HsdS	ef658_02506	EcoKI restriction-modification system protein HsdS	414	177	115	4	14	187	212	386	8.1e-19	92.4	0.42029	32.203
1245	S3_01213	EcoKI restriction-modification system protein HsdS	ef658_02506	EcoKI restriction-modification system protein HsdS	414	250	169	7	108	352	101	337	2.54e-09	63.9	0.591787	25.2
1246	S3_01213	EcoKI restriction-modification system protein HsdS	ef554_02093	EcoKI restriction-modification system protein HsdS	414	177	115	4	14	187	212	386	8.1e-19	92.4	0.42029	32.203
1247	S3_01213	EcoKI restriction-modification system protein HsdS	ef554_02093	EcoKI restriction-modification system protein HsdS	414	250	169	7	108	352	101	337	2.54e-09	63.9	0.591787	25.2
1248	S3_01213	EcoKI restriction-modification system protein HsdS	ef469_00234	EcoKI restriction-modification system protein HsdS	414	177	115	4	14	187	212	386	8.1e-19	92.4	0.42029	32.203
1249	S3_01213	EcoKI restriction-modification system protein HsdS	ef469_00234	EcoKI restriction-modification system protein HsdS	414	250	169	7	108	352	101	337	2.54e-09	63.9	0.591787	25.2
1250	S3_01213	EcoKI restriction-modification system protein HsdS	ef292_01334	EcoKI restriction-modification system protein HsdS	414	177	115	4	14	187	212	386	8.1e-19	92.4	0.42029	32.203
1251	S3_01213	EcoKI restriction-modification system protein HsdS	ef292_01334	EcoKI restriction-modification system protein HsdS	414	250	169	7	108	352	101	337	2.54e-09	63.9	0.591787	25.2
1252	S3_01213	EcoKI restriction-modification system protein HsdS	ef156_02536	EcoKI restriction-modification system protein HsdS	414	177	115	4	14	187	212	386	8.1e-19	92.4	0.42029	32.203
1253	S3_01213	EcoKI restriction-modification system protein HsdS	ef156_02536	EcoKI restriction-modification system protein HsdS	414	250	169	7	108	352	101	337	2.54e-09	63.9	0.591787	25.2
1254	S3_01213	EcoKI restriction-modification system protein HsdS	ef102_02468	EcoKI restriction-modification system protein HsdS	414	177	115	4	14	187	212	386	8.1e-19	92.4	0.42029	32.203
1255	S3_01213	EcoKI restriction-modification system protein HsdS	ef102_02468	EcoKI restriction-modification system protein HsdS	414	250	169	7	108	352	101	337	2.54e-09	63.9	0.591787	25.2
1256	S3_01213	EcoKI restriction-modification system protein HsdS	ef636_02115	EcoKI restriction-modification system protein HsdS	414	177	115	4	14	187	207	381	9.34e-19	92	0.42029	32.203
1257	S3_01213	EcoKI restriction-modification system protein HsdS	ef636_02115	EcoKI restriction-modification system protein HsdS	414	293	185	11	69	352	58	332	3.21e-12	72.8	0.68599	27.645
1258	S3_01213	EcoKI restriction-modification system protein HsdS	ef513_02470	EcoKI restriction-modification system protein HsdS	414	177	115	4	14	187	207	381	9.34e-19	92	0.42029	32.203
1259	S3_01213	EcoKI restriction-modification system protein HsdS	ef513_02470	EcoKI restriction-modification system protein HsdS	414	293	185	11	69	352	58	332	3.21e-12	72.8	0.68599	27.645
1260	S3_01213	EcoKI restriction-modification system protein HsdS	ef424_02822	EcoKI restriction-modification system protein HsdS	414	177	115	4	14	187	199	373	9.69e-19	92	0.42029	32.203
1261	S3_01213	EcoKI restriction-modification system protein HsdS	ef424_02822	EcoKI restriction-modification system protein HsdS	414	293	185	11	69	352	50	324	4.59e-12	72	0.68599	27.645
1262	S3_01213	EcoKI restriction-modification system protein HsdS	ef95_00250	EcoKI restriction-modification system protein HsdS	414	177	115	4	14	187	199	373	9.78e-19	92	0.42029	32.203
1263	S3_01213	EcoKI restriction-modification system protein HsdS	ef95_00250	EcoKI restriction-modification system protein HsdS	414	293	185	11	69	352	50	324	4.04e-12	72.4	0.68599	27.645
1264	S3_01213	EcoKI restriction-modification system protein HsdS	ef91_02434	EcoKI restriction-modification system protein HsdS	414	177	115	4	14	187	199	373	9.78e-19	92	0.42029	32.203
1265	S3_01213	EcoKI restriction-modification system protein HsdS	ef91_02434	EcoKI restriction-modification system protein HsdS	414	293	185	11	69	352	50	324	4.04e-12	72.4	0.68599	27.645
1266	S3_01213	EcoKI restriction-modification system protein HsdS	ef89_02495	EcoKI restriction-modification system protein HsdS	414	177	115	4	14	187	199	373	9.78e-19	92	0.42029	32.203
1267	S3_01213	EcoKI restriction-modification system protein HsdS	ef89_02495	EcoKI restriction-modification system protein HsdS	414	293	185	11	69	352	50	324	4.04e-12	72.4	0.68599	27.645
1268	S3_01213	EcoKI restriction-modification system protein HsdS	ef61_01345	EcoKI restriction-modification system protein HsdS	414	177	115	4	14	187	199	373	9.78e-19	92	0.42029	32.203
1269	S3_01213	EcoKI restriction-modification system protein HsdS	ef61_01345	EcoKI restriction-modification system protein HsdS	414	293	185	11	69	352	50	324	4.04e-12	72.4	0.68599	27.645
1270	S3_01213	EcoKI restriction-modification system protein HsdS	ef612_02885	EcoKI restriction-modification system protein HsdS	414	177	115	4	14	187	199	373	9.78e-19	92	0.42029	32.203
1271	S3_01213	EcoKI restriction-modification system protein HsdS	ef612_02885	EcoKI restriction-modification system protein HsdS	414	293	185	11	69	352	50	324	4.04e-12	72.4	0.68599	27.645
1272	S3_01213	EcoKI restriction-modification system protein HsdS	ef584_00349	EcoKI restriction-modification system protein HsdS	414	177	115	4	14	187	199	373	9.78e-19	92	0.42029	32.203
1273	S3_01213	EcoKI restriction-modification system protein HsdS	ef584_00349	EcoKI restriction-modification system protein HsdS	414	293	185	11	69	352	50	324	4.04e-12	72.4	0.68599	27.645
1274	S3_01213	EcoKI restriction-modification system protein HsdS	ef350_02330	EcoKI restriction-modification system protein HsdS	414	177	115	4	14	187	199	373	9.78e-19	92	0.42029	32.203
1275	S3_01213	EcoKI restriction-modification system protein HsdS	ef350_02330	EcoKI restriction-modification system protein HsdS	414	293	185	11	69	352	50	324	4.04e-12	72.4	0.68599	27.645
1276	S3_01213	EcoKI restriction-modification system protein HsdS	ef297_01251	EcoKI restriction-modification system protein HsdS	414	177	115	4	14	187	199	373	9.78e-19	92	0.42029	32.203
1277	S3_01213	EcoKI restriction-modification system protein HsdS	ef297_01251	EcoKI restriction-modification system protein HsdS	414	293	185	11	69	352	50	324	4.04e-12	72.4	0.68599	27.645
1278	S3_01213	EcoKI restriction-modification system protein HsdS	ef13_01236	EcoKI restriction-modification system protein HsdS	414	177	115	4	14	187	199	373	9.78e-19	92	0.42029	32.203
1279	S3_01213	EcoKI restriction-modification system protein HsdS	ef13_01236	EcoKI restriction-modification system protein HsdS	414	293	185	11	69	352	50	324	4.04e-12	72.4	0.68599	27.645
1280	S3_01213	EcoKI restriction-modification system protein HsdS	ef361_00739	EcoKI restriction-modification system protein HsdS	414	177	115	4	14	187	217	391	1.01e-18	92	0.42029	32.203
1281	S3_01213	EcoKI restriction-modification system protein HsdS	ef361_00739	EcoKI restriction-modification system protein HsdS	414	250	169	7	108	352	106	342	3.12e-09	63.5	0.591787	25.2
1282	S3_01213	EcoKI restriction-modification system protein HsdS	ef97_02332	EcoKI restriction-modification system protein HsdS	414	177	115	4	14	187	231	405	1.15e-18	92	0.42029	32.203
1283	S3_01213	EcoKI restriction-modification system protein HsdS	ef97_02332	EcoKI restriction-modification system protein HsdS	414	299	188	12	64	352	76	356	2.72e-12	72.8	0.698068	27.759
1284	S3_01213	EcoKI restriction-modification system protein HsdS	ef712_01871	EcoKI restriction-modification system protein HsdS	414	177	115	4	14	187	231	405	1.15e-18	92	0.42029	32.203
1285	S3_01213	EcoKI restriction-modification system protein HsdS	ef712_01871	EcoKI restriction-modification system protein HsdS	414	299	188	12	64	352	76	356	2.72e-12	72.8	0.698068	27.759
1286	S3_01213	EcoKI restriction-modification system protein HsdS	ef586_00374	EcoKI restriction-modification system protein HsdS	414	177	115	4	14	187	231	405	1.15e-18	92	0.42029	32.203
1287	S3_01213	EcoKI restriction-modification system protein HsdS	ef586_00374	EcoKI restriction-modification system protein HsdS	414	299	188	12	64	352	76	356	2.72e-12	72.8	0.698068	27.759
1288	S3_01213	EcoKI restriction-modification system protein HsdS	ef542_01614	EcoKI restriction-modification system protein HsdS	414	177	115	4	14	187	231	405	1.15e-18	92	0.42029	32.203
1289	S3_01213	EcoKI restriction-modification system protein HsdS	ef542_01614	EcoKI restriction-modification system protein HsdS	414	299	188	12	64	352	76	356	2.72e-12	72.8	0.698068	27.759
1290	S3_01213	EcoKI restriction-modification system protein HsdS	ef457_02270	EcoKI restriction-modification system protein HsdS	414	177	115	4	14	187	231	405	1.15e-18	92	0.42029	32.203
1291	S3_01213	EcoKI restriction-modification system protein HsdS	ef457_02270	EcoKI restriction-modification system protein HsdS	414	299	188	12	64	352	76	356	2.72e-12	72.8	0.698068	27.759
1292	S3_01213	EcoKI restriction-modification system protein HsdS	ef284_01943	EcoKI restriction-modification system protein HsdS	414	177	115	4	14	187	231	405	1.15e-18	92	0.42029	32.203
1293	S3_01213	EcoKI restriction-modification system protein HsdS	ef284_01943	EcoKI restriction-modification system protein HsdS	414	299	188	12	64	352	76	356	2.72e-12	72.8	0.698068	27.759
1294	S3_01213	EcoKI restriction-modification system protein HsdS	ef283_01902	EcoKI restriction-modification system protein HsdS	414	177	115	4	14	187	231	405	1.15e-18	92	0.42029	32.203
1295	S3_01213	EcoKI restriction-modification system protein HsdS	ef283_01902	EcoKI restriction-modification system protein HsdS	414	299	188	12	64	352	76	356	2.72e-12	72.8	0.698068	27.759
1296	S3_01213	EcoKI restriction-modification system protein HsdS	ef715_00071	EcoKI restriction-modification system protein HsdS	414	177	115	4	14	187	227	401	1.27e-18	92	0.42029	32.203
1297	S3_01213	EcoKI restriction-modification system protein HsdS	ef715_00071	EcoKI restriction-modification system protein HsdS	414	299	188	12	64	352	72	352	2.63e-12	73.2	0.698068	27.759
1298	S3_01213	EcoKI restriction-modification system protein HsdS	ef99_02367	EcoKI restriction-modification system protein HsdS	414	177	115	4	14	187	315	489	1.48e-18	92.4	0.42029	32.203
1299	S3_01213	EcoKI restriction-modification system protein HsdS	ef99_02367	EcoKI restriction-modification system protein HsdS	414	253	161	9	106	352	205	440	1.03e-10	68.6	0.596618	27.273
1300	S3_01213	EcoKI restriction-modification system protein HsdS	ef733_00090	EcoKI restriction-modification system protein HsdS	414	340	225	10	5	335	24	337	6.77e-18	89.7	0.799517	23.529
1301	S3_01213	EcoKI restriction-modification system protein HsdS	ef733_00090	EcoKI restriction-modification system protein HsdS	414	189	123	6	2	187	224	405	3.12e-10	66.6	0.449275	29.63
1302	S3_01213	EcoKI restriction-modification system protein HsdS	ef732_02688	EcoKI restriction-modification system protein HsdS	414	340	225	10	5	335	24	337	6.77e-18	89.7	0.799517	23.529
1303	S3_01213	EcoKI restriction-modification system protein HsdS	ef732_02688	EcoKI restriction-modification system protein HsdS	414	189	123	6	2	187	224	405	3.12e-10	66.6	0.449275	29.63
1304	S3_01213	EcoKI restriction-modification system protein HsdS	ef706_02167	EcoKI restriction-modification system protein HsdS	414	340	225	10	5	335	24	337	6.77e-18	89.7	0.799517	23.529
1305	S3_01213	EcoKI restriction-modification system protein HsdS	ef706_02167	EcoKI restriction-modification system protein HsdS	414	189	123	6	2	187	224	405	3.12e-10	66.6	0.449275	29.63
1306	S3_01213	EcoKI restriction-modification system protein HsdS	ef60_03010	EcoKI restriction-modification system protein HsdS	414	340	225	10	5	335	24	337	6.77e-18	89.7	0.799517	23.529
1307	S3_01213	EcoKI restriction-modification system protein HsdS	ef60_03010	EcoKI restriction-modification system protein HsdS	414	189	123	6	2	187	224	405	3.12e-10	66.6	0.449275	29.63
1308	S3_01213	EcoKI restriction-modification system protein HsdS	ef463_02799	EcoKI restriction-modification system protein HsdS	414	340	225	10	5	335	24	337	6.77e-18	89.7	0.799517	23.529
1309	S3_01213	EcoKI restriction-modification system protein HsdS	ef463_02799	EcoKI restriction-modification system protein HsdS	414	189	123	6	2	187	224	405	3.12e-10	66.6	0.449275	29.63
1310	S3_01213	EcoKI restriction-modification system protein HsdS	ef428_01671	EcoKI restriction-modification system protein HsdS	414	340	225	10	5	335	24	337	6.77e-18	89.7	0.799517	23.529
1311	S3_01213	EcoKI restriction-modification system protein HsdS	ef428_01671	EcoKI restriction-modification system protein HsdS	414	189	123	6	2	187	224	405	3.12e-10	66.6	0.449275	29.63
1312	S3_01213	EcoKI restriction-modification system protein HsdS	ef352_02156	EcoKI restriction-modification system protein HsdS	414	340	225	10	5	335	24	337	6.77e-18	89.7	0.799517	23.529
1313	S3_01213	EcoKI restriction-modification system protein HsdS	ef352_02156	EcoKI restriction-modification system protein HsdS	414	189	123	6	2	187	224	405	3.12e-10	66.6	0.449275	29.63
1314	S3_01213	EcoKI restriction-modification system protein HsdS	ef351_01733	EcoKI restriction-modification system protein HsdS	414	340	225	10	5	335	24	337	6.77e-18	89.7	0.799517	23.529
1315	S3_01213	EcoKI restriction-modification system protein HsdS	ef351_01733	EcoKI restriction-modification system protein HsdS	414	189	123	6	2	187	224	405	3.12e-10	66.6	0.449275	29.63
1316	S3_01213	EcoKI restriction-modification system protein HsdS	ef322_01553	EcoKI restriction-modification system protein HsdS	414	340	225	10	5	335	24	337	6.77e-18	89.7	0.799517	23.529
1317	S3_01213	EcoKI restriction-modification system protein HsdS	ef322_01553	EcoKI restriction-modification system protein HsdS	414	189	123	6	2	187	224	405	3.12e-10	66.6	0.449275	29.63
1318	S3_01213	EcoKI restriction-modification system protein HsdS	ef236_00881	EcoKI restriction-modification system protein HsdS	414	340	225	10	5	335	24	337	6.77e-18	89.7	0.799517	23.529
1319	S3_01213	EcoKI restriction-modification system protein HsdS	ef236_00881	EcoKI restriction-modification system protein HsdS	414	189	123	6	2	187	224	405	3.12e-10	66.6	0.449275	29.63
1320	S3_01213	EcoKI restriction-modification system protein HsdS	ef227_02567	Type I restriction modification DNA specificity domain protein	414	336	222	10	9	335	4	313	8.11e-18	89.4	0.789855	23.512
1321	S3_01213	EcoKI restriction-modification system protein HsdS	ef227_02567	Type I restriction modification DNA specificity domain protein	414	189	123	6	2	187	200	381	2.84e-10	66.6	0.449275	29.63
1322	S3_01213	EcoKI restriction-modification system protein HsdS	ef733_02533	Type I restriction modification DNA specificity domain protein	414	336	222	10	9	335	4	313	1.31e-17	88.6	0.789855	23.512
1323	S3_01213	EcoKI restriction-modification system protein HsdS	ef733_02533	Type I restriction modification DNA specificity domain protein	414	189	123	6	2	187	200	381	2.65e-10	66.6	0.449275	29.63
1324	S3_01213	EcoKI restriction-modification system protein HsdS	ef330_02532	Type I restriction modification DNA specificity domain protein	414	336	222	10	9	335	4	313	1.31e-17	88.6	0.789855	23.512
1325	S3_01213	EcoKI restriction-modification system protein HsdS	ef330_02532	Type I restriction modification DNA specificity domain protein	414	189	123	6	2	187	200	381	2.65e-10	66.6	0.449275	29.63
1326	S3_01213	EcoKI restriction-modification system protein HsdS	ef724_02029	EcoKI restriction-modification system protein HsdS	414	359	234	11	45	402	62	387	4.09e-15	81.3	0.864734	25.348
1327	S3_01213	EcoKI restriction-modification system protein HsdS	ef724_02029	EcoKI restriction-modification system protein HsdS	414	188	126	5	4	187	209	388	3.4e-07	57	0.444444	26.596
1328	S3_01213	EcoKI restriction-modification system protein HsdS	ef345_01792	EcoKI restriction-modification system protein HsdS	414	224	136	6	118	335	138	339	1.95e-13	76.6	0.52657	26.786
1329	S3_01213	EcoKI restriction-modification system protein HsdS	ef345_01792	EcoKI restriction-modification system protein HsdS	414	189	123	6	2	187	226	407	2.34e-10	67	0.449275	29.63
1330	S3_01213	EcoKI restriction-modification system protein HsdS	ef28_02684	EcoKI restriction-modification system protein HsdS	414	224	136	6	118	335	138	339	1.95e-13	76.6	0.52657	26.786
1331	S3_01213	EcoKI restriction-modification system protein HsdS	ef28_02684	EcoKI restriction-modification system protein HsdS	414	189	123	6	2	187	226	407	2.34e-10	67	0.449275	29.63
1332	S3_01213	EcoKI restriction-modification system protein HsdS	ef663_00720	Type I restriction modification DNA specificity domain protein	414	211	122	7	132	335	128	316	4.41e-12	72	0.492754	28.436
1333	S3_01213	EcoKI restriction-modification system protein HsdS	ef663_00720	Type I restriction modification DNA specificity domain protein	414	189	123	6	2	187	203	384	3.24e-10	66.6	0.449275	29.63
1334	S3_01213	EcoKI restriction-modification system protein HsdS	ef10_00635	Type I restriction modification DNA specificity domain protein	414	211	122	7	132	335	128	316	4.41e-12	72	0.492754	28.436
1335	S3_01213	EcoKI restriction-modification system protein HsdS	ef10_00635	Type I restriction modification DNA specificity domain protein	414	189	123	6	2	187	203	384	3.24e-10	66.6	0.449275	29.63
1336	S3_01213	EcoKI restriction-modification system protein HsdS	ef494_02146	Type I restriction modification DNA specificity domain protein	414	211	123	7	132	335	128	316	5.95e-12	71.6	0.492754	27.962
1337	S3_01213	EcoKI restriction-modification system protein HsdS	ef494_02146	Type I restriction modification DNA specificity domain protein	414	189	123	6	2	187	203	384	3.01e-10	66.6	0.449275	29.63
1338	S3_01213	EcoKI restriction-modification system protein HsdS	ef327_01984	Type I restriction modification DNA specificity domain protein	414	211	123	7	132	335	128	316	5.95e-12	71.6	0.492754	27.962
1339	S3_01213	EcoKI restriction-modification system protein HsdS	ef327_01984	Type I restriction modification DNA specificity domain protein	414	189	123	6	2	187	203	384	3.01e-10	66.6	0.449275	29.63
1340	S3_01213	EcoKI restriction-modification system protein HsdS	ef19_00036	Type I restriction modification DNA specificity domain protein	414	211	123	7	132	335	128	316	5.95e-12	71.6	0.492754	27.962
1341	S3_01213	EcoKI restriction-modification system protein HsdS	ef19_00036	Type I restriction modification DNA specificity domain protein	414	189	123	6	2	187	203	384	3.01e-10	66.6	0.449275	29.63
1342	S3_01213	EcoKI restriction-modification system protein HsdS	ef692_02077	Type I restriction modification DNA specificity domain protein	414	211	122	7	132	335	152	340	6e-12	72	0.492754	28.436
1343	S3_01213	EcoKI restriction-modification system protein HsdS	ef692_02077	Type I restriction modification DNA specificity domain protein	414	189	123	6	2	187	227	408	3.64e-10	66.6	0.449275	29.63
1344	S3_01213	EcoKI restriction-modification system protein HsdS	ef666_02157	Type I restriction modification DNA specificity domain protein	414	211	122	7	132	335	152	340	6e-12	72	0.492754	28.436
1345	S3_01213	EcoKI restriction-modification system protein HsdS	ef666_02157	Type I restriction modification DNA specificity domain protein	414	189	123	6	2	187	227	408	3.64e-10	66.6	0.449275	29.63
1346	S3_01213	EcoKI restriction-modification system protein HsdS	ef665_01964	Type I restriction modification DNA specificity domain protein	414	211	122	7	132	335	152	340	6.57e-12	71.6	0.492754	28.436
1347	S3_01213	EcoKI restriction-modification system protein HsdS	ef665_01964	Type I restriction modification DNA specificity domain protein	414	189	123	6	2	187	227	408	3.61e-10	66.6	0.449275	29.63
1348	S3_01213	EcoKI restriction-modification system protein HsdS	ef664_02224	Type I restriction modification DNA specificity domain protein	414	211	122	7	132	335	152	340	6.57e-12	71.6	0.492754	28.436
1349	S3_01213	EcoKI restriction-modification system protein HsdS	ef664_02224	Type I restriction modification DNA specificity domain protein	414	189	123	6	2	187	227	408	3.61e-10	66.6	0.449275	29.63
1350	S3_01213	EcoKI restriction-modification system protein HsdS	ef456_00981	Type I restriction modification DNA specificity domain protein	414	211	122	7	132	335	152	340	6.57e-12	71.6	0.492754	28.436
1351	S3_01213	EcoKI restriction-modification system protein HsdS	ef456_00981	Type I restriction modification DNA specificity domain protein	414	189	123	6	2	187	227	408	3.61e-10	66.6	0.449275	29.63
1352	S3_01213	EcoKI restriction-modification system protein HsdS	ef35_01094	Type I restriction modification DNA specificity domain protein	414	211	122	7	132	335	152	340	6.57e-12	71.6	0.492754	28.436
1353	S3_01213	EcoKI restriction-modification system protein HsdS	ef35_01094	Type I restriction modification DNA specificity domain protein	414	189	123	6	2	187	227	408	3.61e-10	66.6	0.449275	29.63
1354	S3_01213	EcoKI restriction-modification system protein HsdS	ef641_02171	EcoKI restriction-modification system protein HsdS	414	309	201	10	5	306	20	304	2.02e-11	70.5	0.729469	24.919
1355	S3_01213	EcoKI restriction-modification system protein HsdS	ef623_00926	Type I restriction modification DNA specificity domain protein	414	189	123	6	2	187	30	211	4.69e-11	67	0.449275	29.63
1356	S3_01213	EcoKI restriction-modification system protein HsdS	ef623_00926	Type I restriction modification DNA specificity domain protein	414	160	95	5	182	335	1	143	1.9e-06	53.5	0.371981	26.25
1357	S3_01213	EcoKI restriction-modification system protein HsdS	ef589_02651	Type I restriction modification DNA specificity domain protein	414	189	123	6	2	187	30	211	4.69e-11	67	0.449275	29.63
1358	S3_01213	EcoKI restriction-modification system protein HsdS	ef589_02651	Type I restriction modification DNA specificity domain protein	414	160	95	5	182	335	1	143	1.9e-06	53.5	0.371981	26.25
1359	S3_01213	EcoKI restriction-modification system protein HsdS	ef490_00171	Type I restriction modification DNA specificity domain protein	414	189	123	6	2	187	30	211	4.69e-11	67	0.449275	29.63
1360	S3_01213	EcoKI restriction-modification system protein HsdS	ef490_00171	Type I restriction modification DNA specificity domain protein	414	160	95	5	182	335	1	143	1.9e-06	53.5	0.371981	26.25
1361	S3_01213	EcoKI restriction-modification system protein HsdS	ef671_02307	EcoKI restriction-modification system protein HsdS	414	189	123	6	2	187	208	389	3.13e-10	66.6	0.449275	29.63
1362	S3_01213	EcoKI restriction-modification system protein HsdS	ef671_02307	EcoKI restriction-modification system protein HsdS	414	234	147	6	108	335	110	321	4.22e-10	66.2	0.550725	25.214
1363	S3_01213	EcoKI restriction-modification system protein HsdS	ef552_02436	EcoKI restriction-modification system protein HsdS	414	189	123	6	2	187	208	389	3.13e-10	66.6	0.449275	29.63
1364	S3_01213	EcoKI restriction-modification system protein HsdS	ef552_02436	EcoKI restriction-modification system protein HsdS	414	234	147	6	108	335	110	321	4.22e-10	66.2	0.550725	25.214
1365	S3_01213	EcoKI restriction-modification system protein HsdS	ef615_02900	EcoKI restriction-modification system protein HsdS	414	234	147	6	108	335	103	314	3.3e-10	66.6	0.550725	25.214
1366	S3_01213	EcoKI restriction-modification system protein HsdS	ef615_02900	EcoKI restriction-modification system protein HsdS	414	189	123	6	2	187	201	382	3.42e-10	66.2	0.449275	29.63
1367	S3_01213	EcoKI restriction-modification system protein HsdS	ef680_02042	Type I restriction modification DNA specificity domain protein	414	196	127	5	5	195	24	211	3.4e-10	66.6	0.461353	28.571
1368	S3_01213	EcoKI restriction-modification system protein HsdS	ef680_02042	Type I restriction modification DNA specificity domain protein	414	204	138	6	216	414	18	213	3.85e-08	60.1	0.480676	25.98
1369	S3_01213	EcoKI restriction-modification system protein HsdS	ef152_02620	Type I restriction modification DNA specificity domain protein	414	196	127	5	5	195	24	211	3.4e-10	66.6	0.461353	28.571
1370	S3_01213	EcoKI restriction-modification system protein HsdS	ef152_02620	Type I restriction modification DNA specificity domain protein	414	204	138	6	216	414	18	213	3.85e-08	60.1	0.480676	25.98
1371	S3_01213	EcoKI restriction-modification system protein HsdS	ef498_02443	Type I restriction modification DNA specificity domain protein	414	262	152	11	8	258	3	240	3.77e-10	66.2	0.60628	28.626
1372	S3_01213	EcoKI restriction-modification system protein HsdS	ef498_02443	Type I restriction modification DNA specificity domain protein	414	175	123	4	229	398	6	179	4.79e-07	56.6	0.410628	26.286
1373	S3_01213	EcoKI restriction-modification system protein HsdS	ef593_01960	Type I restriction modification DNA specificity domain protein	414	193	125	5	8	195	3	187	8.91e-10	65.1	0.454106	28.497
1374	S3_01213	EcoKI restriction-modification system protein HsdS	ef78_01245	Type I restriction modification DNA specificity domain protein	414	188	125	4	5	187	24	208	1.33e-09	64.7	0.442029	29.255
1375	S3_01213	EcoKI restriction-modification system protein HsdS	ef78_01245	Type I restriction modification DNA specificity domain protein	414	188	131	5	216	398	18	203	6.45e-08	59.3	0.442029	26.596
1376	S3_01213	EcoKI restriction-modification system protein HsdS	ef608_02179	Type I restriction modification DNA specificity domain protein	414	188	125	4	5	187	24	208	1.33e-09	64.7	0.442029	29.255
1377	S3_01213	EcoKI restriction-modification system protein HsdS	ef608_02179	Type I restriction modification DNA specificity domain protein	414	188	131	5	216	398	18	203	6.45e-08	59.3	0.442029	26.596
1378	S3_01213	EcoKI restriction-modification system protein HsdS	ef345_01795	Type I restriction modification DNA specificity domain protein	414	183	119	5	8	187	3	178	1.57e-09	64.3	0.434783	29.508
1379	S3_01213	EcoKI restriction-modification system protein HsdS	ef28_02687	Type I restriction modification DNA specificity domain protein	414	183	119	5	8	187	3	178	1.61e-09	64.3	0.434783	29.508
1380	S3_01213	EcoKI restriction-modification system protein HsdS	ef633_03143	Type I restriction modification DNA specificity domain protein	414	185	123	4	8	187	3	184	4.21e-09	63.2	0.434783	29.189
1381	S3_01213	EcoKI restriction-modification system protein HsdS	ef633_03143	Type I restriction modification DNA specificity domain protein	414	175	123	4	229	398	6	179	1.36e-06	55.1	0.410628	26.286
1382	S3_01213	EcoKI restriction-modification system protein HsdS	ef630_00366	Type I restriction modification DNA specificity domain protein	414	185	123	4	8	187	3	184	4.21e-09	63.2	0.434783	29.189
1383	S3_01213	EcoKI restriction-modification system protein HsdS	ef630_00366	Type I restriction modification DNA specificity domain protein	414	175	123	4	229	398	6	179	1.36e-06	55.1	0.410628	26.286
1384	S3_01213	EcoKI restriction-modification system protein HsdS	ef497_02201	Type I restriction modification DNA specificity domain protein	414	185	123	4	8	187	3	184	4.21e-09	63.2	0.434783	29.189
1385	S3_01213	EcoKI restriction-modification system protein HsdS	ef497_02201	Type I restriction modification DNA specificity domain protein	414	175	123	4	229	398	6	179	1.36e-06	55.1	0.410628	26.286
1386	S3_01213	EcoKI restriction-modification system protein HsdS	ef639_00297	EcoKI restriction-modification system protein HsdS	414	305	185	13	72	367	82	355	4.33e-07	57	0.714976	26.23
1387	S3_01213	EcoKI restriction-modification system protein HsdS	ef639_00297	EcoKI restriction-modification system protein HsdS	414	121	81	2	69	187	274	389	6.93e-06	53.1	0.28744	27.273
1388	S3_01213	EcoKI restriction-modification system protein HsdS	ef730_02621	Type I restriction modification DNA specificity domain protein	414	121	81	2	69	187	80	195	1.12e-06	53.9	0.28744	27.273
1389	S3_01213	EcoKI restriction-modification system protein HsdS	ef482_02830	Type I restriction modification DNA specificity domain protein	414	121	81	2	69	187	80	195	1.12e-06	53.9	0.28744	27.273
1390	S3_01213	EcoKI restriction-modification system protein HsdS	ef477_03004	Type I restriction modification DNA specificity domain protein	414	121	81	2	69	187	80	195	1.12e-06	53.9	0.28744	27.273
1391	S3_01213	EcoKI restriction-modification system protein HsdS	ef442_02757	Type I restriction modification DNA specificity domain protein	414	121	81	2	69	187	80	195	1.12e-06	53.9	0.28744	27.273
1392	S3_01213	EcoKI restriction-modification system protein HsdS	ef88_03024	Type I restriction modification DNA specificity domain protein	414	159	102	6	15	166	12	165	1.92e-06	52.4	0.36715	28.302
1393	S3_01213	EcoKI restriction-modification system protein HsdS	ef87_00261	Type I restriction modification DNA specificity domain protein	414	159	102	6	15	166	12	165	1.92e-06	52.4	0.36715	28.302
1394	S3_01213	EcoKI restriction-modification system protein HsdS	ef580_02159	Type I restriction modification DNA specificity domain protein	414	159	102	6	15	166	12	165	1.92e-06	52.4	0.36715	28.302
1395	S3_01213	EcoKI restriction-modification system protein HsdS	ef154_00298	Type I restriction modification DNA specificity domain protein	414	159	102	6	15	166	12	165	1.92e-06	52.4	0.36715	28.302
1396	S3_01213	EcoKI restriction-modification system protein HsdS	ef347_01700	Type I restriction modification DNA specificity domain protein	414	121	81	2	69	187	117	232	1.98e-06	53.5	0.28744	27.273
1397	S3_01213	EcoKI restriction-modification system protein HsdS	ef530_01334	EcoKI restriction-modification system protein HsdS	414	371	236	15	66	412	58	410	2.81e-06	54.3	0.838164	25.067
1398	S3_01213	EcoKI restriction-modification system protein HsdS	ef717_01689	EcoKI restriction-modification system protein HsdS	414	121	81	2	69	187	292	407	3.59e-06	53.9	0.28744	27.273
1399	S3_01213	EcoKI restriction-modification system protein HsdS	ef714_02076	EcoKI restriction-modification system protein HsdS	414	121	81	2	69	187	292	407	3.59e-06	53.9	0.28744	27.273
1400	S3_01213	EcoKI restriction-modification system protein HsdS	ef57_02553	EcoKI restriction-modification system protein HsdS	414	121	81	2	69	187	292	407	3.59e-06	53.9	0.28744	27.273
1401	S3_01213	EcoKI restriction-modification system protein HsdS	ef54_00938	EcoKI restriction-modification system protein HsdS	414	121	81	2	69	187	292	407	3.59e-06	53.9	0.28744	27.273
1402	S3_01213	EcoKI restriction-modification system protein HsdS	ef486_00632	EcoKI restriction-modification system protein HsdS	414	121	81	2	69	187	292	407	3.59e-06	53.9	0.28744	27.273
1403	S3_01213	EcoKI restriction-modification system protein HsdS	ef481_01656	EcoKI restriction-modification system protein HsdS	414	121	81	2	69	187	292	407	3.59e-06	53.9	0.28744	27.273
1404	S3_01213	EcoKI restriction-modification system protein HsdS	ef479_01968	EcoKI restriction-modification system protein HsdS	414	121	81	2	69	187	292	407	3.59e-06	53.9	0.28744	27.273
1405	S3_01213	EcoKI restriction-modification system protein HsdS	ef375_02550	EcoKI restriction-modification system protein HsdS	414	121	81	2	69	187	292	407	3.59e-06	53.9	0.28744	27.273
1406	S3_01213	EcoKI restriction-modification system protein HsdS	ef23_00285	EcoKI restriction-modification system protein HsdS	414	121	81	2	69	187	292	407	3.59e-06	53.9	0.28744	27.273
1407	S3_01213	EcoKI restriction-modification system protein HsdS	ef445_01537	EcoKI restriction-modification system protein HsdS	414	121	81	2	69	187	288	403	3.72e-06	53.9	0.28744	27.273
1408	S3_01213	EcoKI restriction-modification system protein HsdS	ef151_02577	EcoKI restriction-modification system protein HsdS	414	121	81	2	69	187	288	403	3.72e-06	53.9	0.28744	27.273
1409	S3_01213	EcoKI restriction-modification system protein HsdS	ef722_02384	EcoKI restriction-modification system protein HsdS	414	121	81	2	69	187	292	407	3.96e-06	53.9	0.28744	27.273
1410	S3_01213	EcoKI restriction-modification system protein HsdS	ef465_00750	Type I restriction modification DNA specificity domain protein	414	121	81	2	69	187	278	393	4.3e-06	53.9	0.28744	27.273
1411	S3_01213	EcoKI restriction-modification system protein HsdS	ef79_02456	EcoKI restriction-modification system protein HsdS	414	121	81	2	69	187	285	400	4.77e-06	53.5	0.28744	27.273
1412	S3_01213	EcoKI restriction-modification system protein HsdS	ef704_01669	EcoKI restriction-modification system protein HsdS	414	121	81	2	69	187	285	400	4.77e-06	53.5	0.28744	27.273
1413	S3_01213	EcoKI restriction-modification system protein HsdS	ef703_02501	EcoKI restriction-modification system protein HsdS	414	121	81	2	69	187	285	400	4.77e-06	53.5	0.28744	27.273
1414	S3_01213	EcoKI restriction-modification system protein HsdS	ef489_01903	EcoKI restriction-modification system protein HsdS	414	121	81	2	69	187	285	400	4.77e-06	53.5	0.28744	27.273
1415	S3_01213	EcoKI restriction-modification system protein HsdS	ef485_02023	EcoKI restriction-modification system protein HsdS	414	121	81	2	69	187	285	400	4.77e-06	53.5	0.28744	27.273
1416	S3_01213	EcoKI restriction-modification system protein HsdS	ef316_02130	EcoKI restriction-modification system protein HsdS	414	121	81	2	69	187	285	400	4.77e-06	53.5	0.28744	27.273
1417	S3_01213	EcoKI restriction-modification system protein HsdS	ef274_02470	EcoKI restriction-modification system protein HsdS	414	121	81	2	69	187	285	400	4.77e-06	53.5	0.28744	27.273
1418	S3_01213	EcoKI restriction-modification system protein HsdS	ef188_02263	EcoKI restriction-modification system protein HsdS	414	121	81	2	69	187	285	400	4.77e-06	53.5	0.28744	27.273
1419	S3_01213	EcoKI restriction-modification system protein HsdS	ef314_02350	EcoKI restriction-modification system protein HsdS	414	121	81	2	69	187	285	400	5.36e-06	53.5	0.28744	27.273
1420	S3_01213	EcoKI restriction-modification system protein HsdS	ef427_02094	EcoKI restriction-modification system protein HsdS	414	121	81	2	69	187	287	402	5.83e-06	53.5	0.28744	27.273
1421	S3_01213	EcoKI restriction-modification system protein HsdS	ef86_02482	EcoKI restriction-modification system protein HsdS	414	121	81	2	69	187	259	374	6.73e-06	53.1	0.28744	27.273
1422	S3_01213	EcoKI restriction-modification system protein HsdS	ef735_02594	EcoKI restriction-modification system protein HsdS	414	121	81	2	69	187	259	374	6.73e-06	53.1	0.28744	27.273
1423	S3_01213	EcoKI restriction-modification system protein HsdS	ef685_00199	EcoKI restriction-modification system protein HsdS	414	121	81	2	69	187	274	389	7.44e-06	53.1	0.28744	27.273
1424	S3_02354	UDP-N-acetylglucosamine 2-epimerase	ef675_02013	UDP-N-acetylglucosamine 2-epimerase	369	362	115	2	3	360	4	365	5.57e-179	506	0.97019	67.127
1425	S3_02354	UDP-N-acetylglucosamine 2-epimerase	ef277_00963	UDP-N-acetylglucosamine 2-epimerase	369	362	115	2	3	360	4	365	5.57e-179	506	0.97019	67.127
1426	S3_02354	UDP-N-acetylglucosamine 2-epimerase	ef657_02498	UDP-N-acetylglucosamine 2-epimerase	369	362	115	2	3	360	4	365	7.24e-179	505	0.97019	67.127
1427	S3_02354	UDP-N-acetylglucosamine 2-epimerase	ef655_02408	UDP-N-acetylglucosamine 2-epimerase	369	362	115	2	3	360	4	365	7.24e-179	505	0.97019	67.127
1428	S3_02354	UDP-N-acetylglucosamine 2-epimerase	ef552_02371	UDP-N-acetylglucosamine 2-epimerase	369	362	115	2	3	360	4	365	8.62e-179	505	0.97019	67.127
1429	S3_02354	UDP-N-acetylglucosamine 2-epimerase	ef453_02218	UDP-N-acetylglucosamine 2-epimerase	369	362	115	2	3	360	4	365	8.62e-179	505	0.97019	67.127
1430	S3_02354	UDP-N-acetylglucosamine 2-epimerase	ef720_01097	UDP-N-acetylglucosamine 2-epimerase	369	362	116	2	3	360	4	365	1.11e-178	505	0.97019	66.851
1431	S3_02354	UDP-N-acetylglucosamine 2-epimerase	ef719_00053	UDP-N-acetylglucosamine 2-epimerase	369	362	116	2	3	360	4	365	1.11e-178	505	0.97019	66.851
1432	S3_02354	UDP-N-acetylglucosamine 2-epimerase	ef629_01898	UDP-N-acetylglucosamine 2-epimerase	369	362	116	2	3	360	4	365	1.11e-178	505	0.97019	66.851
1433	S3_02354	UDP-N-acetylglucosamine 2-epimerase	ef602_00918	UDP-N-acetylglucosamine 2-epimerase	369	362	116	2	3	360	4	365	1.11e-178	505	0.97019	66.851
1434	S3_02354	UDP-N-acetylglucosamine 2-epimerase	ef586_00976	UDP-N-acetylglucosamine 2-epimerase	369	362	116	2	3	360	4	365	1.11e-178	505	0.97019	66.851
1435	S3_02354	UDP-N-acetylglucosamine 2-epimerase	ef584_01052	UDP-N-acetylglucosamine 2-epimerase	369	362	116	2	3	360	4	365	1.11e-178	505	0.97019	66.851
1436	S3_02354	UDP-N-acetylglucosamine 2-epimerase	ef566_00679	UDP-N-acetylglucosamine 2-epimerase	369	362	116	2	3	360	4	365	1.11e-178	505	0.97019	66.851
1437	S3_02354	UDP-N-acetylglucosamine 2-epimerase	ef525_02584	UDP-N-acetylglucosamine 2-epimerase	369	362	116	2	3	360	4	365	1.11e-178	505	0.97019	66.851
1438	S3_02354	UDP-N-acetylglucosamine 2-epimerase	ef451_00305	UDP-N-acetylglucosamine 2-epimerase	369	362	116	2	3	360	4	365	1.11e-178	505	0.97019	66.851
1439	S3_02354	UDP-N-acetylglucosamine 2-epimerase	ef404_00055	UDP-N-acetylglucosamine 2-epimerase	369	362	116	2	3	360	4	365	1.11e-178	505	0.97019	66.851
1440	S3_02354	UDP-N-acetylglucosamine 2-epimerase	ef378_00872	UDP-N-acetylglucosamine 2-epimerase	369	362	116	2	3	360	4	365	1.11e-178	505	0.97019	66.851
1441	S3_02354	UDP-N-acetylglucosamine 2-epimerase	ef354_01907	UDP-N-acetylglucosamine 2-epimerase	369	362	116	2	3	360	4	365	1.11e-178	505	0.97019	66.851
1442	S3_02354	UDP-N-acetylglucosamine 2-epimerase	ef284_00081	UDP-N-acetylglucosamine 2-epimerase	369	362	116	2	3	360	4	365	1.11e-178	505	0.97019	66.851
1443	S3_02354	UDP-N-acetylglucosamine 2-epimerase	ef283_01672	UDP-N-acetylglucosamine 2-epimerase	369	362	116	2	3	360	4	365	1.11e-178	505	0.97019	66.851
1444	S3_02354	UDP-N-acetylglucosamine 2-epimerase	ef156_02466	UDP-N-acetylglucosamine 2-epimerase	369	362	116	2	3	360	4	365	1.11e-178	505	0.97019	66.851
1445	S3_02354	UDP-N-acetylglucosamine 2-epimerase	ef530_01009	UDP-N-acetylglucosamine 2-epimerase	369	362	115	2	3	360	4	365	1.13e-178	505	0.97019	67.127
1446	S3_02354	UDP-N-acetylglucosamine 2-epimerase	ef669_02165	UDP-N-acetylglucosamine 2-epimerase	369	362	115	2	3	360	4	365	1.18e-178	505	0.97019	67.127
1447	S3_02354	UDP-N-acetylglucosamine 2-epimerase	ef611_00153	UDP-N-acetylglucosamine 2-epimerase	369	362	115	2	3	360	4	365	1.18e-178	505	0.97019	67.127
1448	S3_02354	UDP-N-acetylglucosamine 2-epimerase	ef604_01121	UDP-N-acetylglucosamine 2-epimerase	369	362	115	2	3	360	4	365	1.18e-178	505	0.97019	67.127
1449	S3_02354	UDP-N-acetylglucosamine 2-epimerase	ef342_02429	UDP-N-acetylglucosamine 2-epimerase	369	362	115	2	3	360	4	365	1.18e-178	505	0.97019	67.127
1450	S3_02354	UDP-N-acetylglucosamine 2-epimerase	V36_02225	UDP-N-acetylglucosamine 2-epimerase	369	362	115	2	3	360	4	365	1.25e-178	505	0.97019	67.127
1451	S3_02354	UDP-N-acetylglucosamine 2-epimerase	V31_02100	UDP-N-acetylglucosamine 2-epimerase	369	362	115	2	3	360	4	365	1.25e-178	505	0.97019	67.127
1452	S3_02354	UDP-N-acetylglucosamine 2-epimerase	V29_01202	UDP-N-acetylglucosamine 2-epimerase	369	362	115	2	3	360	4	365	1.25e-178	505	0.97019	67.127
1453	S3_02354	UDP-N-acetylglucosamine 2-epimerase	V28_02177	UDP-N-acetylglucosamine 2-epimerase	369	362	115	2	3	360	4	365	1.25e-178	505	0.97019	67.127
1454	S3_02354	UDP-N-acetylglucosamine 2-epimerase	S22_02013	UDP-N-acetylglucosamine 2-epimerase	369	362	115	2	3	360	4	365	1.25e-178	505	0.97019	67.127
1455	S3_02354	UDP-N-acetylglucosamine 2-epimerase	S17_02156	UDP-N-acetylglucosamine 2-epimerase	369	362	115	2	3	360	4	365	1.25e-178	505	0.97019	67.127
1456	S3_02354	UDP-N-acetylglucosamine 2-epimerase	ef583_00586	UDP-N-acetylglucosamine 2-epimerase	369	362	115	2	3	360	4	365	1.25e-178	505	0.97019	67.127
1457	S3_02354	UDP-N-acetylglucosamine 2-epimerase	ef607_01049	UDP-N-acetylglucosamine 2-epimerase	369	362	115	2	3	360	4	365	1.46e-178	504	0.97019	67.127
1458	S3_02354	UDP-N-acetylglucosamine 2-epimerase	ef599_01365	UDP-N-acetylglucosamine 2-epimerase	369	362	115	2	3	360	4	365	1.46e-178	504	0.97019	67.127
1459	S3_02354	UDP-N-acetylglucosamine 2-epimerase	ef596_00880	UDP-N-acetylglucosamine 2-epimerase	369	362	115	2	3	360	4	365	1.46e-178	504	0.97019	67.127
1460	S3_02354	UDP-N-acetylglucosamine 2-epimerase	ef568_02222	UDP-N-acetylglucosamine 2-epimerase	369	362	115	2	3	360	4	365	1.46e-178	504	0.97019	67.127
1461	S3_02354	UDP-N-acetylglucosamine 2-epimerase	ef88_02477	UDP-N-acetylglucosamine 2-epimerase	369	362	115	2	3	360	4	365	1.9e-178	504	0.97019	67.127
1462	S3_02354	UDP-N-acetylglucosamine 2-epimerase	ef87_02701	UDP-N-acetylglucosamine 2-epimerase	369	362	115	2	3	360	4	365	1.9e-178	504	0.97019	67.127
1463	S3_02354	UDP-N-acetylglucosamine 2-epimerase	ef694_02041	UDP-N-acetylglucosamine 2-epimerase	369	362	115	2	3	360	4	365	1.9e-178	504	0.97019	67.127
1464	S3_02354	UDP-N-acetylglucosamine 2-epimerase	ef684_01994	UDP-N-acetylglucosamine 2-epimerase	369	362	115	2	3	360	4	365	1.9e-178	504	0.97019	67.127
1465	S3_02354	UDP-N-acetylglucosamine 2-epimerase	ef683_02075	UDP-N-acetylglucosamine 2-epimerase	369	362	115	2	3	360	4	365	1.9e-178	504	0.97019	67.127
1466	S3_02354	UDP-N-acetylglucosamine 2-epimerase	ef667_01307	UDP-N-acetylglucosamine 2-epimerase	369	362	115	2	3	360	4	365	1.9e-178	504	0.97019	67.127
1467	S3_02354	UDP-N-acetylglucosamine 2-epimerase	ef622_02748	UDP-N-acetylglucosamine 2-epimerase	369	362	115	2	3	360	4	365	1.9e-178	504	0.97019	67.127
1468	S3_02354	UDP-N-acetylglucosamine 2-epimerase	ef562_02524	UDP-N-acetylglucosamine 2-epimerase	369	362	115	2	3	360	4	365	1.9e-178	504	0.97019	67.127
1469	S3_02354	UDP-N-acetylglucosamine 2-epimerase	ef440_01258	UDP-N-acetylglucosamine 2-epimerase	369	362	115	2	3	360	4	365	1.9e-178	504	0.97019	67.127
1470	S3_02354	UDP-N-acetylglucosamine 2-epimerase	ef345_02767	UDP-N-acetylglucosamine 2-epimerase	369	362	115	2	3	360	4	365	1.9e-178	504	0.97019	67.127
1471	S3_02354	UDP-N-acetylglucosamine 2-epimerase	ef325_02256	UDP-N-acetylglucosamine 2-epimerase	369	362	115	2	3	360	4	365	1.9e-178	504	0.97019	67.127
1472	S3_02354	UDP-N-acetylglucosamine 2-epimerase	ef324_01998	UDP-N-acetylglucosamine 2-epimerase	369	362	115	2	3	360	4	365	1.9e-178	504	0.97019	67.127
1473	S3_02354	UDP-N-acetylglucosamine 2-epimerase	ef312_02256	UDP-N-acetylglucosamine 2-epimerase	369	362	115	2	3	360	4	365	1.9e-178	504	0.97019	67.127
1474	S3_02354	UDP-N-acetylglucosamine 2-epimerase	ef286_01941	UDP-N-acetylglucosamine 2-epimerase	369	362	115	2	3	360	4	365	1.9e-178	504	0.97019	67.127
1475	S3_02354	UDP-N-acetylglucosamine 2-epimerase	ef705_00297	UDP-N-acetylglucosamine 2-epimerase	369	362	116	2	3	360	4	365	2.36e-178	504	0.97019	66.851
1476	S3_02354	UDP-N-acetylglucosamine 2-epimerase	ef343_00508	UDP-N-acetylglucosamine 2-epimerase	369	362	116	2	3	360	4	365	2.36e-178	504	0.97019	66.851
1477	S3_02354	UDP-N-acetylglucosamine 2-epimerase	OG1RF_02216	UDP-N-acetylglucosamine 2-epimerase	369	362	114	2	3	360	4	365	2.84e-178	504	0.97019	67.403
1478	S3_02354	UDP-N-acetylglucosamine 2-epimerase	ef81_02197	UDP-N-acetylglucosamine 2-epimerase	369	362	114	2	3	360	4	365	2.84e-178	504	0.97019	67.403
1479	S3_02354	UDP-N-acetylglucosamine 2-epimerase	ef80_02520	UDP-N-acetylglucosamine 2-epimerase	369	362	114	2	3	360	4	365	2.84e-178	504	0.97019	67.403
1480	S3_02354	UDP-N-acetylglucosamine 2-epimerase	ef537_01416	UDP-N-acetylglucosamine 2-epimerase	369	362	114	2	3	360	4	365	2.84e-178	504	0.97019	67.403
1481	S3_02354	UDP-N-acetylglucosamine 2-epimerase	ef536_02087	UDP-N-acetylglucosamine 2-epimerase	369	362	114	2	3	360	4	365	2.84e-178	504	0.97019	67.403
1482	S3_02354	UDP-N-acetylglucosamine 2-epimerase	ef711_02371	UDP-N-acetylglucosamine 2-epimerase	369	362	115	2	3	360	4	365	3.39e-178	504	0.97019	67.127
1483	S3_02354	UDP-N-acetylglucosamine 2-epimerase	ef635_01270	UDP-N-acetylglucosamine 2-epimerase	369	362	115	2	3	360	4	365	3.39e-178	504	0.97019	67.127
1484	S3_02354	UDP-N-acetylglucosamine 2-epimerase	ef620_01203	UDP-N-acetylglucosamine 2-epimerase	369	362	115	2	3	360	4	365	3.39e-178	504	0.97019	67.127
1485	S3_02354	UDP-N-acetylglucosamine 2-epimerase	ef609_00845	UDP-N-acetylglucosamine 2-epimerase	369	362	115	2	3	360	4	365	3.39e-178	504	0.97019	67.127
1486	S3_02354	UDP-N-acetylglucosamine 2-epimerase	ef545_01106	UDP-N-acetylglucosamine 2-epimerase	369	362	115	2	3	360	4	365	3.39e-178	504	0.97019	67.127
1487	S3_02354	UDP-N-acetylglucosamine 2-epimerase	ef526_01296	UDP-N-acetylglucosamine 2-epimerase	369	362	115	2	3	360	4	365	3.39e-178	504	0.97019	67.127
1488	S3_02354	UDP-N-acetylglucosamine 2-epimerase	ef488_02351	UDP-N-acetylglucosamine 2-epimerase	369	362	115	2	3	360	4	365	3.39e-178	504	0.97019	67.127
1489	S3_02354	UDP-N-acetylglucosamine 2-epimerase	ef484_02188	UDP-N-acetylglucosamine 2-epimerase	369	362	115	2	3	360	4	365	3.39e-178	504	0.97019	67.127
1490	S3_02354	UDP-N-acetylglucosamine 2-epimerase	ef483_02261	UDP-N-acetylglucosamine 2-epimerase	369	362	115	2	3	360	4	365	3.39e-178	504	0.97019	67.127
1491	S3_02354	UDP-N-acetylglucosamine 2-epimerase	ef359_00036	UDP-N-acetylglucosamine 2-epimerase	369	362	115	2	3	360	4	365	3.39e-178	504	0.97019	67.127
1492	S3_02354	UDP-N-acetylglucosamine 2-epimerase	ef336_01220	UDP-N-acetylglucosamine 2-epimerase	369	362	115	2	3	360	4	365	3.39e-178	504	0.97019	67.127
1493	S3_02354	UDP-N-acetylglucosamine 2-epimerase	ef577_01609	UDP-N-acetylglucosamine 2-epimerase	369	362	116	2	3	360	4	365	3.9e-178	503	0.97019	66.851
1494	S3_02354	UDP-N-acetylglucosamine 2-epimerase	ef575_00586	UDP-N-acetylglucosamine 2-epimerase	369	362	116	2	3	360	4	365	3.9e-178	503	0.97019	66.851
1495	S3_02354	UDP-N-acetylglucosamine 2-epimerase	ef564_02321	UDP-N-acetylglucosamine 2-epimerase	369	362	116	2	3	360	4	365	3.9e-178	503	0.97019	66.851
1496	S3_02354	UDP-N-acetylglucosamine 2-epimerase	ef550_01379	UDP-N-acetylglucosamine 2-epimerase	369	362	116	2	3	360	4	365	3.9e-178	503	0.97019	66.851
1497	S3_02354	UDP-N-acetylglucosamine 2-epimerase	ef159_02535	UDP-N-acetylglucosamine 2-epimerase	369	362	116	2	3	360	4	365	3.9e-178	503	0.97019	66.851
1498	S3_02354	UDP-N-acetylglucosamine 2-epimerase	V583_02794	UDP-N-acetylglucosamine 2-epimerase	369	362	116	2	3	360	4	365	4.45e-178	503	0.97019	66.851
1499	S3_02354	UDP-N-acetylglucosamine 2-epimerase	ef85_03133	UDP-N-acetylglucosamine 2-epimerase	369	362	116	2	3	360	4	365	4.45e-178	503	0.97019	66.851
1500	S3_02354	UDP-N-acetylglucosamine 2-epimerase	ef82_02633	UDP-N-acetylglucosamine 2-epimerase	369	362	116	2	3	360	4	365	4.45e-178	503	0.97019	66.851
1501	S3_02354	UDP-N-acetylglucosamine 2-epimerase	ef737_02408	UDP-N-acetylglucosamine 2-epimerase	369	362	116	2	3	360	4	365	4.45e-178	503	0.97019	66.851
1502	S3_02354	UDP-N-acetylglucosamine 2-epimerase	ef736_01323	UDP-N-acetylglucosamine 2-epimerase	369	362	116	2	3	360	4	365	4.45e-178	503	0.97019	66.851
1503	S3_02354	UDP-N-acetylglucosamine 2-epimerase	ef733_02398	UDP-N-acetylglucosamine 2-epimerase	369	362	116	2	3	360	4	365	4.45e-178	503	0.97019	66.851
1504	S3_02354	UDP-N-acetylglucosamine 2-epimerase	ef732_02562	UDP-N-acetylglucosamine 2-epimerase	369	362	116	2	3	360	4	365	4.45e-178	503	0.97019	66.851
1505	S3_02354	UDP-N-acetylglucosamine 2-epimerase	ef729_02939	UDP-N-acetylglucosamine 2-epimerase	369	362	116	2	3	360	4	365	4.45e-178	503	0.97019	66.851
1506	S3_02354	UDP-N-acetylglucosamine 2-epimerase	ef725_00939	UDP-N-acetylglucosamine 2-epimerase	369	362	116	2	3	360	4	365	4.45e-178	503	0.97019	66.851
1507	S3_02354	UDP-N-acetylglucosamine 2-epimerase	ef706_00060	UDP-N-acetylglucosamine 2-epimerase	369	362	116	2	3	360	4	365	4.45e-178	503	0.97019	66.851
1508	S3_02354	UDP-N-acetylglucosamine 2-epimerase	ef697_01395	UDP-N-acetylglucosamine 2-epimerase	369	362	116	2	3	360	4	365	4.45e-178	503	0.97019	66.851
1509	S3_02354	UDP-N-acetylglucosamine 2-epimerase	ef691_01573	UDP-N-acetylglucosamine 2-epimerase	369	362	116	2	3	360	4	365	4.45e-178	503	0.97019	66.851
1510	S3_02354	UDP-N-acetylglucosamine 2-epimerase	ef687_02076	UDP-N-acetylglucosamine 2-epimerase	369	362	116	2	3	360	4	365	4.45e-178	503	0.97019	66.851
1511	S3_02354	UDP-N-acetylglucosamine 2-epimerase	ef682_00599	UDP-N-acetylglucosamine 2-epimerase	369	362	116	2	3	360	4	365	4.45e-178	503	0.97019	66.851
1512	S3_02354	UDP-N-acetylglucosamine 2-epimerase	ef678_01502	UDP-N-acetylglucosamine 2-epimerase	369	362	116	2	3	360	4	365	4.45e-178	503	0.97019	66.851
1513	S3_02354	UDP-N-acetylglucosamine 2-epimerase	ef665_01836	UDP-N-acetylglucosamine 2-epimerase	369	362	116	2	3	360	4	365	4.45e-178	503	0.97019	66.851
1514	S3_02354	UDP-N-acetylglucosamine 2-epimerase	ef651_00629	UDP-N-acetylglucosamine 2-epimerase	369	362	116	2	3	360	4	365	4.45e-178	503	0.97019	66.851
1515	S3_02354	UDP-N-acetylglucosamine 2-epimerase	ef650_02662	UDP-N-acetylglucosamine 2-epimerase	369	362	116	2	3	360	4	365	4.45e-178	503	0.97019	66.851
1516	S3_02354	UDP-N-acetylglucosamine 2-epimerase	ef649_02664	UDP-N-acetylglucosamine 2-epimerase	369	362	116	2	3	360	4	365	4.45e-178	503	0.97019	66.851
1517	S3_02354	UDP-N-acetylglucosamine 2-epimerase	ef648_02664	UDP-N-acetylglucosamine 2-epimerase	369	362	116	2	3	360	4	365	4.45e-178	503	0.97019	66.851
1518	S3_02354	UDP-N-acetylglucosamine 2-epimerase	ef647_02624	UDP-N-acetylglucosamine 2-epimerase	369	362	116	2	3	360	4	365	4.45e-178	503	0.97019	66.851
1519	S3_02354	UDP-N-acetylglucosamine 2-epimerase	ef646_02664	UDP-N-acetylglucosamine 2-epimerase	369	362	116	2	3	360	4	365	4.45e-178	503	0.97019	66.851
1520	S3_02354	UDP-N-acetylglucosamine 2-epimerase	ef645_02666	UDP-N-acetylglucosamine 2-epimerase	369	362	116	2	3	360	4	365	4.45e-178	503	0.97019	66.851
1521	S3_02354	UDP-N-acetylglucosamine 2-epimerase	ef637_02473	UDP-N-acetylglucosamine 2-epimerase	369	362	116	2	3	360	4	365	4.45e-178	503	0.97019	66.851
1522	S3_02354	UDP-N-acetylglucosamine 2-epimerase	ef631_00020	UDP-N-acetylglucosamine 2-epimerase	369	362	116	2	3	360	4	365	4.45e-178	503	0.97019	66.851
1523	S3_02354	UDP-N-acetylglucosamine 2-epimerase	ef626_02558	UDP-N-acetylglucosamine 2-epimerase	369	362	116	2	3	360	4	365	4.45e-178	503	0.97019	66.851
1524	S3_02354	UDP-N-acetylglucosamine 2-epimerase	ef619_02683	UDP-N-acetylglucosamine 2-epimerase	369	362	116	2	3	360	4	365	4.45e-178	503	0.97019	66.851
1525	S3_02354	UDP-N-acetylglucosamine 2-epimerase	ef60_01083	UDP-N-acetylglucosamine 2-epimerase	369	362	116	2	3	360	4	365	4.45e-178	503	0.97019	66.851
1526	S3_02354	UDP-N-acetylglucosamine 2-epimerase	ef58_00023	UDP-N-acetylglucosamine 2-epimerase	369	362	116	2	3	360	4	365	4.45e-178	503	0.97019	66.851
1527	S3_02354	UDP-N-acetylglucosamine 2-epimerase	ef563_00321	UDP-N-acetylglucosamine 2-epimerase	369	362	116	2	3	360	4	365	4.45e-178	503	0.97019	66.851
1528	S3_02354	UDP-N-acetylglucosamine 2-epimerase	ef556_01416	UDP-N-acetylglucosamine 2-epimerase	369	362	116	2	3	360	4	365	4.45e-178	503	0.97019	66.851
1529	S3_02354	UDP-N-acetylglucosamine 2-epimerase	ef54_01012	UDP-N-acetylglucosamine 2-epimerase	369	362	116	2	3	360	4	365	4.45e-178	503	0.97019	66.851
1530	S3_02354	UDP-N-acetylglucosamine 2-epimerase	ef524_01933	UDP-N-acetylglucosamine 2-epimerase	369	362	116	2	3	360	4	365	4.45e-178	503	0.97019	66.851
1531	S3_02354	UDP-N-acetylglucosamine 2-epimerase	ef523_00035	UDP-N-acetylglucosamine 2-epimerase	369	362	116	2	3	360	4	365	4.45e-178	503	0.97019	66.851
1532	S3_02354	UDP-N-acetylglucosamine 2-epimerase	ef519_01688	UDP-N-acetylglucosamine 2-epimerase	369	362	116	2	3	360	4	365	4.45e-178	503	0.97019	66.851
1533	S3_02354	UDP-N-acetylglucosamine 2-epimerase	ef502_02430	UDP-N-acetylglucosamine 2-epimerase	369	362	116	2	3	360	4	365	4.45e-178	503	0.97019	66.851
1534	S3_02354	UDP-N-acetylglucosamine 2-epimerase	ef501_02589	UDP-N-acetylglucosamine 2-epimerase	369	362	116	2	3	360	4	365	4.45e-178	503	0.97019	66.851
1535	S3_02354	UDP-N-acetylglucosamine 2-epimerase	ef4_00039	UDP-N-acetylglucosamine 2-epimerase	369	362	116	2	3	360	4	365	4.45e-178	503	0.97019	66.851
1536	S3_02354	UDP-N-acetylglucosamine 2-epimerase	ef49_00776	UDP-N-acetylglucosamine 2-epimerase	369	362	116	2	3	360	4	365	4.45e-178	503	0.97019	66.851
1537	S3_02354	UDP-N-acetylglucosamine 2-epimerase	ef496_02419	UDP-N-acetylglucosamine 2-epimerase	369	362	116	2	3	360	4	365	4.45e-178	503	0.97019	66.851
1538	S3_02354	UDP-N-acetylglucosamine 2-epimerase	ef494_01829	UDP-N-acetylglucosamine 2-epimerase	369	362	116	2	3	360	4	365	4.45e-178	503	0.97019	66.851
1539	S3_02354	UDP-N-acetylglucosamine 2-epimerase	ef482_02013	UDP-N-acetylglucosamine 2-epimerase	369	362	116	2	3	360	4	365	4.45e-178	503	0.97019	66.851
1540	S3_02354	UDP-N-acetylglucosamine 2-epimerase	ef474_01135	UDP-N-acetylglucosamine 2-epimerase	369	362	116	2	3	360	4	365	4.45e-178	503	0.97019	66.851
1541	S3_02354	UDP-N-acetylglucosamine 2-epimerase	ef473_01392	UDP-N-acetylglucosamine 2-epimerase	369	362	116	2	3	360	4	365	4.45e-178	503	0.97019	66.851
1542	S3_02354	UDP-N-acetylglucosamine 2-epimerase	ef463_02035	UDP-N-acetylglucosamine 2-epimerase	369	362	116	2	3	360	4	365	4.45e-178	503	0.97019	66.851
1543	S3_02354	UDP-N-acetylglucosamine 2-epimerase	ef456_00853	UDP-N-acetylglucosamine 2-epimerase	369	362	116	2	3	360	4	365	4.45e-178	503	0.97019	66.851
1544	S3_02354	UDP-N-acetylglucosamine 2-epimerase	ef450_00620	UDP-N-acetylglucosamine 2-epimerase	369	362	116	2	3	360	4	365	4.45e-178	503	0.97019	66.851
1545	S3_02354	UDP-N-acetylglucosamine 2-epimerase	ef447_02632	UDP-N-acetylglucosamine 2-epimerase	369	362	116	2	3	360	4	365	4.45e-178	503	0.97019	66.851
1546	S3_02354	UDP-N-acetylglucosamine 2-epimerase	ef428_00679	UDP-N-acetylglucosamine 2-epimerase	369	362	116	2	3	360	4	365	4.45e-178	503	0.97019	66.851
1547	S3_02354	UDP-N-acetylglucosamine 2-epimerase	ef422_00179	UDP-N-acetylglucosamine 2-epimerase	369	362	116	2	3	360	4	365	4.45e-178	503	0.97019	66.851
1548	S3_02354	UDP-N-acetylglucosamine 2-epimerase	ef384_02892	UDP-N-acetylglucosamine 2-epimerase	369	362	116	2	3	360	4	365	4.45e-178	503	0.97019	66.851
1549	S3_02354	UDP-N-acetylglucosamine 2-epimerase	ef383_00698	UDP-N-acetylglucosamine 2-epimerase	369	362	116	2	3	360	4	365	4.45e-178	503	0.97019	66.851
1550	S3_02354	UDP-N-acetylglucosamine 2-epimerase	ef372_00939	UDP-N-acetylglucosamine 2-epimerase	369	362	116	2	3	360	4	365	4.45e-178	503	0.97019	66.851
1551	S3_02354	UDP-N-acetylglucosamine 2-epimerase	ef371_02164	UDP-N-acetylglucosamine 2-epimerase	369	362	116	2	3	360	4	365	4.45e-178	503	0.97019	66.851
1552	S3_02354	UDP-N-acetylglucosamine 2-epimerase	ef370_00635	UDP-N-acetylglucosamine 2-epimerase	369	362	116	2	3	360	4	365	4.45e-178	503	0.97019	66.851
1553	S3_02354	UDP-N-acetylglucosamine 2-epimerase	ef369_02593	UDP-N-acetylglucosamine 2-epimerase	369	362	116	2	3	360	4	365	4.45e-178	503	0.97019	66.851
1554	S3_02354	UDP-N-acetylglucosamine 2-epimerase	ef368_01668	UDP-N-acetylglucosamine 2-epimerase	369	362	116	2	3	360	4	365	4.45e-178	503	0.97019	66.851
1555	S3_02354	UDP-N-acetylglucosamine 2-epimerase	ef362_01620	UDP-N-acetylglucosamine 2-epimerase	369	362	116	2	3	360	4	365	4.45e-178	503	0.97019	66.851
1556	S3_02354	UDP-N-acetylglucosamine 2-epimerase	ef360_00594	UDP-N-acetylglucosamine 2-epimerase	369	362	116	2	3	360	4	365	4.45e-178	503	0.97019	66.851
1557	S3_02354	UDP-N-acetylglucosamine 2-epimerase	ef35_00960	UDP-N-acetylglucosamine 2-epimerase	369	362	116	2	3	360	4	365	4.45e-178	503	0.97019	66.851
1558	S3_02354	UDP-N-acetylglucosamine 2-epimerase	ef355_00957	UDP-N-acetylglucosamine 2-epimerase	369	362	116	2	3	360	4	365	4.45e-178	503	0.97019	66.851
1559	S3_02354	UDP-N-acetylglucosamine 2-epimerase	ef353_00249	UDP-N-acetylglucosamine 2-epimerase	369	362	116	2	3	360	4	365	4.45e-178	503	0.97019	66.851
1560	S3_02354	UDP-N-acetylglucosamine 2-epimerase	ef352_00638	UDP-N-acetylglucosamine 2-epimerase	369	362	116	2	3	360	4	365	4.45e-178	503	0.97019	66.851
1561	S3_02354	UDP-N-acetylglucosamine 2-epimerase	ef351_01607	UDP-N-acetylglucosamine 2-epimerase	369	362	116	2	3	360	4	365	4.45e-178	503	0.97019	66.851
1562	S3_02354	UDP-N-acetylglucosamine 2-epimerase	ef346_01455	UDP-N-acetylglucosamine 2-epimerase	369	362	116	2	3	360	4	365	4.45e-178	503	0.97019	66.851
1563	S3_02354	UDP-N-acetylglucosamine 2-epimerase	ef344_01167	UDP-N-acetylglucosamine 2-epimerase	369	362	116	2	3	360	4	365	4.45e-178	503	0.97019	66.851
1564	S3_02354	UDP-N-acetylglucosamine 2-epimerase	ef337_01590	UDP-N-acetylglucosamine 2-epimerase	369	362	116	2	3	360	4	365	4.45e-178	503	0.97019	66.851
1565	S3_02354	UDP-N-acetylglucosamine 2-epimerase	ef334_02538	UDP-N-acetylglucosamine 2-epimerase	369	362	116	2	3	360	4	365	4.45e-178	503	0.97019	66.851
1566	S3_02354	UDP-N-acetylglucosamine 2-epimerase	ef333_02221	UDP-N-acetylglucosamine 2-epimerase	369	362	116	2	3	360	4	365	4.45e-178	503	0.97019	66.851
1567	S3_02354	UDP-N-acetylglucosamine 2-epimerase	ef332_01681	UDP-N-acetylglucosamine 2-epimerase	369	362	116	2	3	360	4	365	4.45e-178	503	0.97019	66.851
1568	S3_02354	UDP-N-acetylglucosamine 2-epimerase	ef330_02657	UDP-N-acetylglucosamine 2-epimerase	369	362	116	2	3	360	4	365	4.45e-178	503	0.97019	66.851
1569	S3_02354	UDP-N-acetylglucosamine 2-epimerase	ef322_01484	UDP-N-acetylglucosamine 2-epimerase	369	362	116	2	3	360	4	365	4.45e-178	503	0.97019	66.851
1570	S3_02354	UDP-N-acetylglucosamine 2-epimerase	ef31_02762	UDP-N-acetylglucosamine 2-epimerase	369	362	116	2	3	360	4	365	4.45e-178	503	0.97019	66.851
1571	S3_02354	UDP-N-acetylglucosamine 2-epimerase	ef318_02015	UDP-N-acetylglucosamine 2-epimerase	369	362	116	2	3	360	4	365	4.45e-178	503	0.97019	66.851
1572	S3_02354	UDP-N-acetylglucosamine 2-epimerase	ef306_02194	UDP-N-acetylglucosamine 2-epimerase	369	362	116	2	3	360	4	365	4.45e-178	503	0.97019	66.851
1573	S3_02354	UDP-N-acetylglucosamine 2-epimerase	ef2_01255	UDP-N-acetylglucosamine 2-epimerase	369	362	116	2	3	360	4	365	4.45e-178	503	0.97019	66.851
1574	S3_02354	UDP-N-acetylglucosamine 2-epimerase	ef29_00092	UDP-N-acetylglucosamine 2-epimerase	369	362	116	2	3	360	4	365	4.45e-178	503	0.97019	66.851
1575	S3_02354	UDP-N-acetylglucosamine 2-epimerase	ef299_00950	UDP-N-acetylglucosamine 2-epimerase	369	362	116	2	3	360	4	365	4.45e-178	503	0.97019	66.851
1576	S3_02354	UDP-N-acetylglucosamine 2-epimerase	ef296_02527	UDP-N-acetylglucosamine 2-epimerase	369	362	116	2	3	360	4	365	4.45e-178	503	0.97019	66.851
1577	S3_02354	UDP-N-acetylglucosamine 2-epimerase	ef281_00831	UDP-N-acetylglucosamine 2-epimerase	369	362	116	2	3	360	4	365	4.45e-178	503	0.97019	66.851
1578	S3_02354	UDP-N-acetylglucosamine 2-epimerase	ef276_00023	UDP-N-acetylglucosamine 2-epimerase	369	362	116	2	3	360	4	365	4.45e-178	503	0.97019	66.851
1579	S3_02354	UDP-N-acetylglucosamine 2-epimerase	ef275_00641	UDP-N-acetylglucosamine 2-epimerase	369	362	116	2	3	360	4	365	4.45e-178	503	0.97019	66.851
1580	S3_02354	UDP-N-acetylglucosamine 2-epimerase	ef271_02603	UDP-N-acetylglucosamine 2-epimerase	369	362	116	2	3	360	4	365	4.45e-178	503	0.97019	66.851
1581	S3_02354	UDP-N-acetylglucosamine 2-epimerase	ef270_03196	UDP-N-acetylglucosamine 2-epimerase	369	362	116	2	3	360	4	365	4.45e-178	503	0.97019	66.851
1582	S3_02354	UDP-N-acetylglucosamine 2-epimerase	ef269_02567	UDP-N-acetylglucosamine 2-epimerase	369	362	116	2	3	360	4	365	4.45e-178	503	0.97019	66.851
1583	S3_02354	UDP-N-acetylglucosamine 2-epimerase	ef268_02747	UDP-N-acetylglucosamine 2-epimerase	369	362	116	2	3	360	4	365	4.45e-178	503	0.97019	66.851
1584	S3_02354	UDP-N-acetylglucosamine 2-epimerase	ef267_02853	UDP-N-acetylglucosamine 2-epimerase	369	362	116	2	3	360	4	365	4.45e-178	503	0.97019	66.851
1585	S3_02354	UDP-N-acetylglucosamine 2-epimerase	ef266_02781	UDP-N-acetylglucosamine 2-epimerase	369	362	116	2	3	360	4	365	4.45e-178	503	0.97019	66.851
1586	S3_02354	UDP-N-acetylglucosamine 2-epimerase	ef265_03004	UDP-N-acetylglucosamine 2-epimerase	369	362	116	2	3	360	4	365	4.45e-178	503	0.97019	66.851
1587	S3_02354	UDP-N-acetylglucosamine 2-epimerase	ef264_03131	UDP-N-acetylglucosamine 2-epimerase	369	362	116	2	3	360	4	365	4.45e-178	503	0.97019	66.851
1588	S3_02354	UDP-N-acetylglucosamine 2-epimerase	ef263_02553	UDP-N-acetylglucosamine 2-epimerase	369	362	116	2	3	360	4	365	4.45e-178	503	0.97019	66.851
1589	S3_02354	UDP-N-acetylglucosamine 2-epimerase	ef262_02532	UDP-N-acetylglucosamine 2-epimerase	369	362	116	2	3	360	4	365	4.45e-178	503	0.97019	66.851
1590	S3_02354	UDP-N-acetylglucosamine 2-epimerase	ef261_02845	UDP-N-acetylglucosamine 2-epimerase	369	362	116	2	3	360	4	365	4.45e-178	503	0.97019	66.851
1591	S3_02354	UDP-N-acetylglucosamine 2-epimerase	ef260_02560	UDP-N-acetylglucosamine 2-epimerase	369	362	116	2	3	360	4	365	4.45e-178	503	0.97019	66.851
1592	S3_02354	UDP-N-acetylglucosamine 2-epimerase	ef259_02500	UDP-N-acetylglucosamine 2-epimerase	369	362	116	2	3	360	4	365	4.45e-178	503	0.97019	66.851
1593	S3_02354	UDP-N-acetylglucosamine 2-epimerase	ef258_02520	UDP-N-acetylglucosamine 2-epimerase	369	362	116	2	3	360	4	365	4.45e-178	503	0.97019	66.851
1594	S3_02354	UDP-N-acetylglucosamine 2-epimerase	ef257_00301	UDP-N-acetylglucosamine 2-epimerase	369	362	116	2	3	360	4	365	4.45e-178	503	0.97019	66.851
1595	S3_02354	UDP-N-acetylglucosamine 2-epimerase	ef256_02748	UDP-N-acetylglucosamine 2-epimerase	369	362	116	2	3	360	4	365	4.45e-178	503	0.97019	66.851
1596	S3_02354	UDP-N-acetylglucosamine 2-epimerase	ef255_02522	UDP-N-acetylglucosamine 2-epimerase	369	362	116	2	3	360	4	365	4.45e-178	503	0.97019	66.851
1597	S3_02354	UDP-N-acetylglucosamine 2-epimerase	ef254_02528	UDP-N-acetylglucosamine 2-epimerase	369	362	116	2	3	360	4	365	4.45e-178	503	0.97019	66.851
1598	S3_02354	UDP-N-acetylglucosamine 2-epimerase	ef253_02665	UDP-N-acetylglucosamine 2-epimerase	369	362	116	2	3	360	4	365	4.45e-178	503	0.97019	66.851
1599	S3_02354	UDP-N-acetylglucosamine 2-epimerase	ef252_02273	UDP-N-acetylglucosamine 2-epimerase	369	362	116	2	3	360	4	365	4.45e-178	503	0.97019	66.851
1600	S3_02354	UDP-N-acetylglucosamine 2-epimerase	ef251_02814	UDP-N-acetylglucosamine 2-epimerase	369	362	116	2	3	360	4	365	4.45e-178	503	0.97019	66.851
1601	S3_02354	UDP-N-acetylglucosamine 2-epimerase	ef250_02777	UDP-N-acetylglucosamine 2-epimerase	369	362	116	2	3	360	4	365	4.45e-178	503	0.97019	66.851
1602	S3_02354	UDP-N-acetylglucosamine 2-epimerase	ef24_01052	UDP-N-acetylglucosamine 2-epimerase	369	362	116	2	3	360	4	365	4.45e-178	503	0.97019	66.851
1603	S3_02354	UDP-N-acetylglucosamine 2-epimerase	ef249_02519	UDP-N-acetylglucosamine 2-epimerase	369	362	116	2	3	360	4	365	4.45e-178	503	0.97019	66.851
1604	S3_02354	UDP-N-acetylglucosamine 2-epimerase	ef248_03190	UDP-N-acetylglucosamine 2-epimerase	369	362	116	2	3	360	4	365	4.45e-178	503	0.97019	66.851
1605	S3_02354	UDP-N-acetylglucosamine 2-epimerase	ef247_02811	UDP-N-acetylglucosamine 2-epimerase	369	362	116	2	3	360	4	365	4.45e-178	503	0.97019	66.851
1606	S3_02354	UDP-N-acetylglucosamine 2-epimerase	ef246_02414	UDP-N-acetylglucosamine 2-epimerase	369	362	116	2	3	360	4	365	4.45e-178	503	0.97019	66.851
1607	S3_02354	UDP-N-acetylglucosamine 2-epimerase	ef245_02509	UDP-N-acetylglucosamine 2-epimerase	369	362	116	2	3	360	4	365	4.45e-178	503	0.97019	66.851
1608	S3_02354	UDP-N-acetylglucosamine 2-epimerase	ef244_02527	UDP-N-acetylglucosamine 2-epimerase	369	362	116	2	3	360	4	365	4.45e-178	503	0.97019	66.851
1609	S3_02354	UDP-N-acetylglucosamine 2-epimerase	ef243_02834	UDP-N-acetylglucosamine 2-epimerase	369	362	116	2	3	360	4	365	4.45e-178	503	0.97019	66.851
1610	S3_02354	UDP-N-acetylglucosamine 2-epimerase	ef242_02771	UDP-N-acetylglucosamine 2-epimerase	369	362	116	2	3	360	4	365	4.45e-178	503	0.97019	66.851
1611	S3_02354	UDP-N-acetylglucosamine 2-epimerase	ef240_02801	UDP-N-acetylglucosamine 2-epimerase	369	362	116	2	3	360	4	365	4.45e-178	503	0.97019	66.851
1612	S3_02354	UDP-N-acetylglucosamine 2-epimerase	ef239_03109	UDP-N-acetylglucosamine 2-epimerase	369	362	116	2	3	360	4	365	4.45e-178	503	0.97019	66.851
1613	S3_02354	UDP-N-acetylglucosamine 2-epimerase	ef238_02255	UDP-N-acetylglucosamine 2-epimerase	369	362	116	2	3	360	4	365	4.45e-178	503	0.97019	66.851
1614	S3_02354	UDP-N-acetylglucosamine 2-epimerase	ef237_02635	UDP-N-acetylglucosamine 2-epimerase	369	362	116	2	3	360	4	365	4.45e-178	503	0.97019	66.851
1615	S3_02354	UDP-N-acetylglucosamine 2-epimerase	ef236_00812	UDP-N-acetylglucosamine 2-epimerase	369	362	116	2	3	360	4	365	4.45e-178	503	0.97019	66.851
1616	S3_02354	UDP-N-acetylglucosamine 2-epimerase	ef227_02500	UDP-N-acetylglucosamine 2-epimerase	369	362	116	2	3	360	4	365	4.45e-178	503	0.97019	66.851
1617	S3_02354	UDP-N-acetylglucosamine 2-epimerase	ef224_02513	UDP-N-acetylglucosamine 2-epimerase	369	362	116	2	3	360	4	365	4.45e-178	503	0.97019	66.851
1618	S3_02354	UDP-N-acetylglucosamine 2-epimerase	ef223_02394	UDP-N-acetylglucosamine 2-epimerase	369	362	116	2	3	360	4	365	4.45e-178	503	0.97019	66.851
1619	S3_02354	UDP-N-acetylglucosamine 2-epimerase	ef222_02378	UDP-N-acetylglucosamine 2-epimerase	369	362	116	2	3	360	4	365	4.45e-178	503	0.97019	66.851
1620	S3_02354	UDP-N-acetylglucosamine 2-epimerase	ef213_02776	UDP-N-acetylglucosamine 2-epimerase	369	362	116	2	3	360	4	365	4.45e-178	503	0.97019	66.851
1621	S3_02354	UDP-N-acetylglucosamine 2-epimerase	ef212_02755	UDP-N-acetylglucosamine 2-epimerase	369	362	116	2	3	360	4	365	4.45e-178	503	0.97019	66.851
1622	S3_02354	UDP-N-acetylglucosamine 2-epimerase	ef211_02753	UDP-N-acetylglucosamine 2-epimerase	369	362	116	2	3	360	4	365	4.45e-178	503	0.97019	66.851
1623	S3_02354	UDP-N-acetylglucosamine 2-epimerase	ef210_02780	UDP-N-acetylglucosamine 2-epimerase	369	362	116	2	3	360	4	365	4.45e-178	503	0.97019	66.851
1624	S3_02354	UDP-N-acetylglucosamine 2-epimerase	ef209_00298	UDP-N-acetylglucosamine 2-epimerase	369	362	116	2	3	360	4	365	4.45e-178	503	0.97019	66.851
1625	S3_02354	UDP-N-acetylglucosamine 2-epimerase	ef206_02365	UDP-N-acetylglucosamine 2-epimerase	369	362	116	2	3	360	4	365	4.45e-178	503	0.97019	66.851
1626	S3_02354	UDP-N-acetylglucosamine 2-epimerase	ef204_02523	UDP-N-acetylglucosamine 2-epimerase	369	362	116	2	3	360	4	365	4.45e-178	503	0.97019	66.851
1627	S3_02354	UDP-N-acetylglucosamine 2-epimerase	ef202_02765	UDP-N-acetylglucosamine 2-epimerase	369	362	116	2	3	360	4	365	4.45e-178	503	0.97019	66.851
1628	S3_02354	UDP-N-acetylglucosamine 2-epimerase	ef201_02331	UDP-N-acetylglucosamine 2-epimerase	369	362	116	2	3	360	4	365	4.45e-178	503	0.97019	66.851
1629	S3_02354	UDP-N-acetylglucosamine 2-epimerase	ef195_02648	UDP-N-acetylglucosamine 2-epimerase	369	362	116	2	3	360	4	365	4.45e-178	503	0.97019	66.851
1630	S3_02354	UDP-N-acetylglucosamine 2-epimerase	ef193_02526	UDP-N-acetylglucosamine 2-epimerase	369	362	116	2	3	360	4	365	4.45e-178	503	0.97019	66.851
1631	S3_02354	UDP-N-acetylglucosamine 2-epimerase	ef192_02812	UDP-N-acetylglucosamine 2-epimerase	369	362	116	2	3	360	4	365	4.45e-178	503	0.97019	66.851
1632	S3_02354	UDP-N-acetylglucosamine 2-epimerase	ef189_02727	UDP-N-acetylglucosamine 2-epimerase	369	362	116	2	3	360	4	365	4.45e-178	503	0.97019	66.851
1633	S3_02354	UDP-N-acetylglucosamine 2-epimerase	ef179_02426	UDP-N-acetylglucosamine 2-epimerase	369	362	116	2	3	360	4	365	4.45e-178	503	0.97019	66.851
1634	S3_02354	UDP-N-acetylglucosamine 2-epimerase	ef178_02716	UDP-N-acetylglucosamine 2-epimerase	369	362	116	2	3	360	4	365	4.45e-178	503	0.97019	66.851
1635	S3_02354	UDP-N-acetylglucosamine 2-epimerase	ef164_02755	UDP-N-acetylglucosamine 2-epimerase	369	362	116	2	3	360	4	365	4.45e-178	503	0.97019	66.851
1636	S3_02354	UDP-N-acetylglucosamine 2-epimerase	ef160_02347	UDP-N-acetylglucosamine 2-epimerase	369	362	116	2	3	360	4	365	4.45e-178	503	0.97019	66.851
1637	S3_02354	UDP-N-acetylglucosamine 2-epimerase	ef157_02531	UDP-N-acetylglucosamine 2-epimerase	369	362	116	2	3	360	4	365	4.45e-178	503	0.97019	66.851
1638	S3_02354	UDP-N-acetylglucosamine 2-epimerase	ef150_02241	UDP-N-acetylglucosamine 2-epimerase	369	362	116	2	3	360	4	365	4.45e-178	503	0.97019	66.851
1639	S3_02354	UDP-N-acetylglucosamine 2-epimerase	ef143_02476	UDP-N-acetylglucosamine 2-epimerase	369	362	116	2	3	360	4	365	4.45e-178	503	0.97019	66.851
1640	S3_02354	UDP-N-acetylglucosamine 2-epimerase	ef142_02457	UDP-N-acetylglucosamine 2-epimerase	369	362	116	2	3	360	4	365	4.45e-178	503	0.97019	66.851
1641	S3_02354	UDP-N-acetylglucosamine 2-epimerase	ef141_02351	UDP-N-acetylglucosamine 2-epimerase	369	362	116	2	3	360	4	365	4.45e-178	503	0.97019	66.851
1642	S3_02354	UDP-N-acetylglucosamine 2-epimerase	ef140_02389	UDP-N-acetylglucosamine 2-epimerase	369	362	116	2	3	360	4	365	4.45e-178	503	0.97019	66.851
1643	S3_02354	UDP-N-acetylglucosamine 2-epimerase	ef139_02396	UDP-N-acetylglucosamine 2-epimerase	369	362	116	2	3	360	4	365	4.45e-178	503	0.97019	66.851
1644	S3_02354	UDP-N-acetylglucosamine 2-epimerase	ef138_02401	UDP-N-acetylglucosamine 2-epimerase	369	362	116	2	3	360	4	365	4.45e-178	503	0.97019	66.851
1645	S3_02354	UDP-N-acetylglucosamine 2-epimerase	ef137_02396	UDP-N-acetylglucosamine 2-epimerase	369	362	116	2	3	360	4	365	4.45e-178	503	0.97019	66.851
1646	S3_02354	UDP-N-acetylglucosamine 2-epimerase	ef136_00280	UDP-N-acetylglucosamine 2-epimerase	369	362	116	2	3	360	4	365	4.45e-178	503	0.97019	66.851
1647	S3_02354	UDP-N-acetylglucosamine 2-epimerase	ef133_03198	UDP-N-acetylglucosamine 2-epimerase	369	362	116	2	3	360	4	365	4.45e-178	503	0.97019	66.851
1648	S3_02354	UDP-N-acetylglucosamine 2-epimerase	ef132_02841	UDP-N-acetylglucosamine 2-epimerase	369	362	116	2	3	360	4	365	4.45e-178	503	0.97019	66.851
1649	S3_02354	UDP-N-acetylglucosamine 2-epimerase	ef131_02772	UDP-N-acetylglucosamine 2-epimerase	369	362	116	2	3	360	4	365	4.45e-178	503	0.97019	66.851
1650	S3_02354	UDP-N-acetylglucosamine 2-epimerase	ef130_02863	UDP-N-acetylglucosamine 2-epimerase	369	362	116	2	3	360	4	365	4.45e-178	503	0.97019	66.851
1651	S3_02354	UDP-N-acetylglucosamine 2-epimerase	ef12_00023	UDP-N-acetylglucosamine 2-epimerase	369	362	116	2	3	360	4	365	4.45e-178	503	0.97019	66.851
1652	S3_02354	UDP-N-acetylglucosamine 2-epimerase	ef129_03146	UDP-N-acetylglucosamine 2-epimerase	369	362	116	2	3	360	4	365	4.45e-178	503	0.97019	66.851
1653	S3_02354	UDP-N-acetylglucosamine 2-epimerase	ef128_03065	UDP-N-acetylglucosamine 2-epimerase	369	362	116	2	3	360	4	365	4.45e-178	503	0.97019	66.851
1654	S3_02354	UDP-N-acetylglucosamine 2-epimerase	ef127_02786	UDP-N-acetylglucosamine 2-epimerase	369	362	116	2	3	360	4	365	4.45e-178	503	0.97019	66.851
1655	S3_02354	UDP-N-acetylglucosamine 2-epimerase	ef126_03048	UDP-N-acetylglucosamine 2-epimerase	369	362	116	2	3	360	4	365	4.45e-178	503	0.97019	66.851
1656	S3_02354	UDP-N-acetylglucosamine 2-epimerase	ef125_02910	UDP-N-acetylglucosamine 2-epimerase	369	362	116	2	3	360	4	365	4.45e-178	503	0.97019	66.851
1657	S3_02354	UDP-N-acetylglucosamine 2-epimerase	ef124_02919	UDP-N-acetylglucosamine 2-epimerase	369	362	116	2	3	360	4	365	4.45e-178	503	0.97019	66.851
1658	S3_02354	UDP-N-acetylglucosamine 2-epimerase	ef123_02807	UDP-N-acetylglucosamine 2-epimerase	369	362	116	2	3	360	4	365	4.45e-178	503	0.97019	66.851
1659	S3_02354	UDP-N-acetylglucosamine 2-epimerase	ef122_02685	UDP-N-acetylglucosamine 2-epimerase	369	362	116	2	3	360	4	365	4.45e-178	503	0.97019	66.851
1660	S3_02354	UDP-N-acetylglucosamine 2-epimerase	ef121_02794	UDP-N-acetylglucosamine 2-epimerase	369	362	116	2	3	360	4	365	4.45e-178	503	0.97019	66.851
1661	S3_02354	UDP-N-acetylglucosamine 2-epimerase	ef11_00138	UDP-N-acetylglucosamine 2-epimerase	369	362	116	2	3	360	4	365	4.45e-178	503	0.97019	66.851
1662	S3_02354	UDP-N-acetylglucosamine 2-epimerase	ef119_02856	UDP-N-acetylglucosamine 2-epimerase	369	362	116	2	3	360	4	365	4.45e-178	503	0.97019	66.851
1663	S3_02354	UDP-N-acetylglucosamine 2-epimerase	ef118_02812	UDP-N-acetylglucosamine 2-epimerase	369	362	116	2	3	360	4	365	4.45e-178	503	0.97019	66.851
1664	S3_02354	UDP-N-acetylglucosamine 2-epimerase	ef117_02851	UDP-N-acetylglucosamine 2-epimerase	369	362	116	2	3	360	4	365	4.45e-178	503	0.97019	66.851
1665	S3_02354	UDP-N-acetylglucosamine 2-epimerase	ef116_02857	UDP-N-acetylglucosamine 2-epimerase	369	362	116	2	3	360	4	365	4.45e-178	503	0.97019	66.851
1666	S3_02354	UDP-N-acetylglucosamine 2-epimerase	ef115_02689	UDP-N-acetylglucosamine 2-epimerase	369	362	116	2	3	360	4	365	4.45e-178	503	0.97019	66.851
1667	S3_02354	UDP-N-acetylglucosamine 2-epimerase	ef114_00272	UDP-N-acetylglucosamine 2-epimerase	369	362	116	2	3	360	4	365	4.45e-178	503	0.97019	66.851
1668	S3_02354	UDP-N-acetylglucosamine 2-epimerase	ef113_00024	UDP-N-acetylglucosamine 2-epimerase	369	362	116	2	3	360	4	365	4.45e-178	503	0.97019	66.851
1669	S3_02354	UDP-N-acetylglucosamine 2-epimerase	ef112_02807	UDP-N-acetylglucosamine 2-epimerase	369	362	116	2	3	360	4	365	4.45e-178	503	0.97019	66.851
1670	S3_02354	UDP-N-acetylglucosamine 2-epimerase	ef111_00628	UDP-N-acetylglucosamine 2-epimerase	369	362	116	2	3	360	4	365	4.45e-178	503	0.97019	66.851
1671	S3_02354	UDP-N-acetylglucosamine 2-epimerase	ef110_02758	UDP-N-acetylglucosamine 2-epimerase	369	362	116	2	3	360	4	365	4.45e-178	503	0.97019	66.851
1672	S3_02354	UDP-N-acetylglucosamine 2-epimerase	ef10_01008	UDP-N-acetylglucosamine 2-epimerase	369	362	116	2	3	360	4	365	4.45e-178	503	0.97019	66.851
1673	S3_02354	UDP-N-acetylglucosamine 2-epimerase	ef109_02622	UDP-N-acetylglucosamine 2-epimerase	369	362	116	2	3	360	4	365	4.45e-178	503	0.97019	66.851
1674	S3_02354	UDP-N-acetylglucosamine 2-epimerase	ef108_02809	UDP-N-acetylglucosamine 2-epimerase	369	362	116	2	3	360	4	365	4.45e-178	503	0.97019	66.851
1675	S3_02354	UDP-N-acetylglucosamine 2-epimerase	ef107_00410	UDP-N-acetylglucosamine 2-epimerase	369	362	116	2	3	360	4	365	4.45e-178	503	0.97019	66.851
1676	S3_02354	UDP-N-acetylglucosamine 2-epimerase	ef106_02526	UDP-N-acetylglucosamine 2-epimerase	369	362	116	2	3	360	4	365	4.45e-178	503	0.97019	66.851
1677	S3_02354	UDP-N-acetylglucosamine 2-epimerase	ef105_02457	UDP-N-acetylglucosamine 2-epimerase	369	362	116	2	3	360	4	365	4.45e-178	503	0.97019	66.851
1678	S3_02354	UDP-N-acetylglucosamine 2-epimerase	ef104_03171	UDP-N-acetylglucosamine 2-epimerase	369	362	116	2	3	360	4	365	4.45e-178	503	0.97019	66.851
1679	S3_02354	UDP-N-acetylglucosamine 2-epimerase	ef166_02671	UDP-N-acetylglucosamine 2-epimerase	369	362	115	2	3	360	4	365	4.91e-178	503	0.97019	67.127
1680	S3_02354	UDP-N-acetylglucosamine 2-epimerase	ef339_02521	UDP-N-acetylglucosamine 2-epimerase	369	362	116	2	3	360	4	365	4.97e-178	503	0.97019	66.851
1681	S3_02354	UDP-N-acetylglucosamine 2-epimerase	ef94_02163	UDP-N-acetylglucosamine 2-epimerase	369	362	116	2	3	360	4	365	5.13e-178	503	0.97019	66.851
1682	S3_02354	UDP-N-acetylglucosamine 2-epimerase	ef734_02411	UDP-N-acetylglucosamine 2-epimerase	369	362	116	2	3	360	4	365	5.13e-178	503	0.97019	66.851
1683	S3_02354	UDP-N-acetylglucosamine 2-epimerase	ef726_02501	UDP-N-acetylglucosamine 2-epimerase	369	362	116	2	3	360	4	365	5.13e-178	503	0.97019	66.851
1684	S3_02354	UDP-N-acetylglucosamine 2-epimerase	ef710_02244	UDP-N-acetylglucosamine 2-epimerase	369	362	116	2	3	360	4	365	5.13e-178	503	0.97019	66.851
1685	S3_02354	UDP-N-acetylglucosamine 2-epimerase	ef708_01403	UDP-N-acetylglucosamine 2-epimerase	369	362	116	2	3	360	4	365	5.13e-178	503	0.97019	66.851
1686	S3_02354	UDP-N-acetylglucosamine 2-epimerase	ef699_02532	UDP-N-acetylglucosamine 2-epimerase	369	362	116	2	3	360	4	365	5.13e-178	503	0.97019	66.851
1687	S3_02354	UDP-N-acetylglucosamine 2-epimerase	ef695_02065	UDP-N-acetylglucosamine 2-epimerase	369	362	116	2	3	360	4	365	5.13e-178	503	0.97019	66.851
1688	S3_02354	UDP-N-acetylglucosamine 2-epimerase	ef689_02070	UDP-N-acetylglucosamine 2-epimerase	369	362	116	2	3	360	4	365	5.13e-178	503	0.97019	66.851
1689	S3_02354	UDP-N-acetylglucosamine 2-epimerase	ef688_01455	UDP-N-acetylglucosamine 2-epimerase	369	362	116	2	3	360	4	365	5.13e-178	503	0.97019	66.851
1690	S3_02354	UDP-N-acetylglucosamine 2-epimerase	ef674_02244	UDP-N-acetylglucosamine 2-epimerase	369	362	116	2	3	360	4	365	5.13e-178	503	0.97019	66.851
1691	S3_02354	UDP-N-acetylglucosamine 2-epimerase	ef673_02108	UDP-N-acetylglucosamine 2-epimerase	369	362	116	2	3	360	4	365	5.13e-178	503	0.97019	66.851
1692	S3_02354	UDP-N-acetylglucosamine 2-epimerase	ef654_02308	UDP-N-acetylglucosamine 2-epimerase	369	362	116	2	3	360	4	365	5.13e-178	503	0.97019	66.851
1693	S3_02354	UDP-N-acetylglucosamine 2-epimerase	ef653_02308	UDP-N-acetylglucosamine 2-epimerase	369	362	116	2	3	360	4	365	5.13e-178	503	0.97019	66.851
1694	S3_02354	UDP-N-acetylglucosamine 2-epimerase	ef640_02656	UDP-N-acetylglucosamine 2-epimerase	369	362	116	2	3	360	4	365	5.13e-178	503	0.97019	66.851
1695	S3_02354	UDP-N-acetylglucosamine 2-epimerase	ef634_01277	UDP-N-acetylglucosamine 2-epimerase	369	362	116	2	3	360	4	365	5.13e-178	503	0.97019	66.851
1696	S3_02354	UDP-N-acetylglucosamine 2-epimerase	ef632_01134	UDP-N-acetylglucosamine 2-epimerase	369	362	116	2	3	360	4	365	5.13e-178	503	0.97019	66.851
1697	S3_02354	UDP-N-acetylglucosamine 2-epimerase	ef621_00483	UDP-N-acetylglucosamine 2-epimerase	369	362	116	2	3	360	4	365	5.13e-178	503	0.97019	66.851
1698	S3_02354	UDP-N-acetylglucosamine 2-epimerase	ef59_02564	UDP-N-acetylglucosamine 2-epimerase	369	362	116	2	3	360	4	365	5.13e-178	503	0.97019	66.851
1699	S3_02354	UDP-N-acetylglucosamine 2-epimerase	ef594_00566	UDP-N-acetylglucosamine 2-epimerase	369	362	116	2	3	360	4	365	5.13e-178	503	0.97019	66.851
1700	S3_02354	UDP-N-acetylglucosamine 2-epimerase	ef590_01448	UDP-N-acetylglucosamine 2-epimerase	369	362	116	2	3	360	4	365	5.13e-178	503	0.97019	66.851
1701	S3_02354	UDP-N-acetylglucosamine 2-epimerase	ef588_02132	UDP-N-acetylglucosamine 2-epimerase	369	362	116	2	3	360	4	365	5.13e-178	503	0.97019	66.851
1702	S3_02354	UDP-N-acetylglucosamine 2-epimerase	ef581_01967	UDP-N-acetylglucosamine 2-epimerase	369	362	116	2	3	360	4	365	5.13e-178	503	0.97019	66.851
1703	S3_02354	UDP-N-acetylglucosamine 2-epimerase	ef578_02077	UDP-N-acetylglucosamine 2-epimerase	369	362	116	2	3	360	4	365	5.13e-178	503	0.97019	66.851
1704	S3_02354	UDP-N-acetylglucosamine 2-epimerase	ef569_02467	UDP-N-acetylglucosamine 2-epimerase	369	362	116	2	3	360	4	365	5.13e-178	503	0.97019	66.851
1705	S3_02354	UDP-N-acetylglucosamine 2-epimerase	ef55_02057	UDP-N-acetylglucosamine 2-epimerase	369	362	116	2	3	360	4	365	5.13e-178	503	0.97019	66.851
1706	S3_02354	UDP-N-acetylglucosamine 2-epimerase	ef549_02677	UDP-N-acetylglucosamine 2-epimerase	369	362	116	2	3	360	4	365	5.13e-178	503	0.97019	66.851
1707	S3_02354	UDP-N-acetylglucosamine 2-epimerase	ef548_01602	UDP-N-acetylglucosamine 2-epimerase	369	362	116	2	3	360	4	365	5.13e-178	503	0.97019	66.851
1708	S3_02354	UDP-N-acetylglucosamine 2-epimerase	ef534_01807	UDP-N-acetylglucosamine 2-epimerase	369	362	116	2	3	360	4	365	5.13e-178	503	0.97019	66.851
1709	S3_02354	UDP-N-acetylglucosamine 2-epimerase	ef515_00274	UDP-N-acetylglucosamine 2-epimerase	369	362	116	2	3	360	4	365	5.13e-178	503	0.97019	66.851
1710	S3_02354	UDP-N-acetylglucosamine 2-epimerase	ef514_00148	UDP-N-acetylglucosamine 2-epimerase	369	362	116	2	3	360	4	365	5.13e-178	503	0.97019	66.851
1711	S3_02354	UDP-N-acetylglucosamine 2-epimerase	ef510_02802	UDP-N-acetylglucosamine 2-epimerase	369	362	116	2	3	360	4	365	5.13e-178	503	0.97019	66.851
1712	S3_02354	UDP-N-acetylglucosamine 2-epimerase	ef500_00293	UDP-N-acetylglucosamine 2-epimerase	369	362	116	2	3	360	4	365	5.13e-178	503	0.97019	66.851
1713	S3_02354	UDP-N-acetylglucosamine 2-epimerase	ef499_01959	UDP-N-acetylglucosamine 2-epimerase	369	362	116	2	3	360	4	365	5.13e-178	503	0.97019	66.851
1714	S3_02354	UDP-N-acetylglucosamine 2-epimerase	ef480_01437	UDP-N-acetylglucosamine 2-epimerase	369	362	116	2	3	360	4	365	5.13e-178	503	0.97019	66.851
1715	S3_02354	UDP-N-acetylglucosamine 2-epimerase	ef471_02454	UDP-N-acetylglucosamine 2-epimerase	369	362	116	2	3	360	4	365	5.13e-178	503	0.97019	66.851
1716	S3_02354	UDP-N-acetylglucosamine 2-epimerase	ef465_02053	UDP-N-acetylglucosamine 2-epimerase	369	362	116	2	3	360	4	365	5.13e-178	503	0.97019	66.851
1717	S3_02354	UDP-N-acetylglucosamine 2-epimerase	ef459_02341	UDP-N-acetylglucosamine 2-epimerase	369	362	116	2	3	360	4	365	5.13e-178	503	0.97019	66.851
1718	S3_02354	UDP-N-acetylglucosamine 2-epimerase	ef452_01864	UDP-N-acetylglucosamine 2-epimerase	369	362	116	2	3	360	4	365	5.13e-178	503	0.97019	66.851
1719	S3_02354	UDP-N-acetylglucosamine 2-epimerase	ef444_00618	UDP-N-acetylglucosamine 2-epimerase	369	362	116	2	3	360	4	365	5.13e-178	503	0.97019	66.851
1720	S3_02354	UDP-N-acetylglucosamine 2-epimerase	ef432_01491	UDP-N-acetylglucosamine 2-epimerase	369	362	116	2	3	360	4	365	5.13e-178	503	0.97019	66.851
1721	S3_02354	UDP-N-acetylglucosamine 2-epimerase	ef425_02507	UDP-N-acetylglucosamine 2-epimerase	369	362	116	2	3	360	4	365	5.13e-178	503	0.97019	66.851
1722	S3_02354	UDP-N-acetylglucosamine 2-epimerase	ef419_00548	UDP-N-acetylglucosamine 2-epimerase	369	362	116	2	3	360	4	365	5.13e-178	503	0.97019	66.851
1723	S3_02354	UDP-N-acetylglucosamine 2-epimerase	ef414_01877	UDP-N-acetylglucosamine 2-epimerase	369	362	116	2	3	360	4	365	5.13e-178	503	0.97019	66.851
1724	S3_02354	UDP-N-acetylglucosamine 2-epimerase	ef413_00670	UDP-N-acetylglucosamine 2-epimerase	369	362	116	2	3	360	4	365	5.13e-178	503	0.97019	66.851
1725	S3_02354	UDP-N-acetylglucosamine 2-epimerase	ef411_01995	UDP-N-acetylglucosamine 2-epimerase	369	362	116	2	3	360	4	365	5.13e-178	503	0.97019	66.851
1726	S3_02354	UDP-N-acetylglucosamine 2-epimerase	ef405_01605	UDP-N-acetylglucosamine 2-epimerase	369	362	116	2	3	360	4	365	5.13e-178	503	0.97019	66.851
1727	S3_02354	UDP-N-acetylglucosamine 2-epimerase	ef403_00048	UDP-N-acetylglucosamine 2-epimerase	369	362	116	2	3	360	4	365	5.13e-178	503	0.97019	66.851
1728	S3_02354	UDP-N-acetylglucosamine 2-epimerase	ef402_00403	UDP-N-acetylglucosamine 2-epimerase	369	362	116	2	3	360	4	365	5.13e-178	503	0.97019	66.851
1729	S3_02354	UDP-N-acetylglucosamine 2-epimerase	ef400_00881	UDP-N-acetylglucosamine 2-epimerase	369	362	116	2	3	360	4	365	5.13e-178	503	0.97019	66.851
1730	S3_02354	UDP-N-acetylglucosamine 2-epimerase	ef39_02808	UDP-N-acetylglucosamine 2-epimerase	369	362	116	2	3	360	4	365	5.13e-178	503	0.97019	66.851
1731	S3_02354	UDP-N-acetylglucosamine 2-epimerase	ef399_01899	UDP-N-acetylglucosamine 2-epimerase	369	362	116	2	3	360	4	365	5.13e-178	503	0.97019	66.851
1732	S3_02354	UDP-N-acetylglucosamine 2-epimerase	ef398_02792	UDP-N-acetylglucosamine 2-epimerase	369	362	116	2	3	360	4	365	5.13e-178	503	0.97019	66.851
1733	S3_02354	UDP-N-acetylglucosamine 2-epimerase	ef391_00154	UDP-N-acetylglucosamine 2-epimerase	369	362	116	2	3	360	4	365	5.13e-178	503	0.97019	66.851
1734	S3_02354	UDP-N-acetylglucosamine 2-epimerase	ef388_00467	UDP-N-acetylglucosamine 2-epimerase	369	362	116	2	3	360	4	365	5.13e-178	503	0.97019	66.851
1735	S3_02354	UDP-N-acetylglucosamine 2-epimerase	ef387_01015	UDP-N-acetylglucosamine 2-epimerase	369	362	116	2	3	360	4	365	5.13e-178	503	0.97019	66.851
1736	S3_02354	UDP-N-acetylglucosamine 2-epimerase	ef385_01689	UDP-N-acetylglucosamine 2-epimerase	369	362	116	2	3	360	4	365	5.13e-178	503	0.97019	66.851
1737	S3_02354	UDP-N-acetylglucosamine 2-epimerase	ef376_00480	UDP-N-acetylglucosamine 2-epimerase	369	362	116	2	3	360	4	365	5.13e-178	503	0.97019	66.851
1738	S3_02354	UDP-N-acetylglucosamine 2-epimerase	ef374_01989	UDP-N-acetylglucosamine 2-epimerase	369	362	116	2	3	360	4	365	5.13e-178	503	0.97019	66.851
1739	S3_02354	UDP-N-acetylglucosamine 2-epimerase	ef357_01048	UDP-N-acetylglucosamine 2-epimerase	369	362	116	2	3	360	4	365	5.13e-178	503	0.97019	66.851
1740	S3_02354	UDP-N-acetylglucosamine 2-epimerase	ef348_01066	UDP-N-acetylglucosamine 2-epimerase	369	362	116	2	3	360	4	365	5.13e-178	503	0.97019	66.851
1741	S3_02354	UDP-N-acetylglucosamine 2-epimerase	ef341_00723	UDP-N-acetylglucosamine 2-epimerase	369	362	116	2	3	360	4	365	5.13e-178	503	0.97019	66.851
1742	S3_02354	UDP-N-acetylglucosamine 2-epimerase	ef338_01430	UDP-N-acetylglucosamine 2-epimerase	369	362	116	2	3	360	4	365	5.13e-178	503	0.97019	66.851
1743	S3_02354	UDP-N-acetylglucosamine 2-epimerase	ef335_01081	UDP-N-acetylglucosamine 2-epimerase	369	362	116	2	3	360	4	365	5.13e-178	503	0.97019	66.851
1744	S3_02354	UDP-N-acetylglucosamine 2-epimerase	ef328_02259	UDP-N-acetylglucosamine 2-epimerase	369	362	116	2	3	360	4	365	5.13e-178	503	0.97019	66.851
1745	S3_02354	UDP-N-acetylglucosamine 2-epimerase	ef326_02617	UDP-N-acetylglucosamine 2-epimerase	369	362	116	2	3	360	4	365	5.13e-178	503	0.97019	66.851
1746	S3_02354	UDP-N-acetylglucosamine 2-epimerase	ef323_02148	UDP-N-acetylglucosamine 2-epimerase	369	362	116	2	3	360	4	365	5.13e-178	503	0.97019	66.851
1747	S3_02354	UDP-N-acetylglucosamine 2-epimerase	ef320_02302	UDP-N-acetylglucosamine 2-epimerase	369	362	116	2	3	360	4	365	5.13e-178	503	0.97019	66.851
1748	S3_02354	UDP-N-acetylglucosamine 2-epimerase	ef319_02028	UDP-N-acetylglucosamine 2-epimerase	369	362	116	2	3	360	4	365	5.13e-178	503	0.97019	66.851
1749	S3_02354	UDP-N-acetylglucosamine 2-epimerase	ef317_02454	UDP-N-acetylglucosamine 2-epimerase	369	362	116	2	3	360	4	365	5.13e-178	503	0.97019	66.851
1750	S3_02354	UDP-N-acetylglucosamine 2-epimerase	ef315_01678	UDP-N-acetylglucosamine 2-epimerase	369	362	116	2	3	360	4	365	5.13e-178	503	0.97019	66.851
1751	S3_02354	UDP-N-acetylglucosamine 2-epimerase	ef313_01677	UDP-N-acetylglucosamine 2-epimerase	369	362	116	2	3	360	4	365	5.13e-178	503	0.97019	66.851
1752	S3_02354	UDP-N-acetylglucosamine 2-epimerase	ef311_01474	UDP-N-acetylglucosamine 2-epimerase	369	362	116	2	3	360	4	365	5.13e-178	503	0.97019	66.851
1753	S3_02354	UDP-N-acetylglucosamine 2-epimerase	ef310_01537	UDP-N-acetylglucosamine 2-epimerase	369	362	116	2	3	360	4	365	5.13e-178	503	0.97019	66.851
1754	S3_02354	UDP-N-acetylglucosamine 2-epimerase	ef309_02315	UDP-N-acetylglucosamine 2-epimerase	369	362	116	2	3	360	4	365	5.13e-178	503	0.97019	66.851
1755	S3_02354	UDP-N-acetylglucosamine 2-epimerase	ef308_02306	UDP-N-acetylglucosamine 2-epimerase	369	362	116	2	3	360	4	365	5.13e-178	503	0.97019	66.851
1756	S3_02354	UDP-N-acetylglucosamine 2-epimerase	ef307_01466	UDP-N-acetylglucosamine 2-epimerase	369	362	116	2	3	360	4	365	5.13e-178	503	0.97019	66.851
1757	S3_02354	UDP-N-acetylglucosamine 2-epimerase	ef305_02347	UDP-N-acetylglucosamine 2-epimerase	369	362	116	2	3	360	4	365	5.13e-178	503	0.97019	66.851
1758	S3_02354	UDP-N-acetylglucosamine 2-epimerase	ef303_01153	UDP-N-acetylglucosamine 2-epimerase	369	362	116	2	3	360	4	365	5.13e-178	503	0.97019	66.851
1759	S3_02354	UDP-N-acetylglucosamine 2-epimerase	ef298_00270	UDP-N-acetylglucosamine 2-epimerase	369	362	116	2	3	360	4	365	5.13e-178	503	0.97019	66.851
1760	S3_02354	UDP-N-acetylglucosamine 2-epimerase	ef273_02661	UDP-N-acetylglucosamine 2-epimerase	369	362	116	2	3	360	4	365	5.13e-178	503	0.97019	66.851
1761	S3_02354	UDP-N-acetylglucosamine 2-epimerase	ef272_02743	UDP-N-acetylglucosamine 2-epimerase	369	362	116	2	3	360	4	365	5.13e-178	503	0.97019	66.851
1762	S3_02354	UDP-N-acetylglucosamine 2-epimerase	ef26_00098	UDP-N-acetylglucosamine 2-epimerase	369	362	116	2	3	360	4	365	5.13e-178	503	0.97019	66.851
1763	S3_02354	UDP-N-acetylglucosamine 2-epimerase	ef235_02125	UDP-N-acetylglucosamine 2-epimerase	369	362	116	2	3	360	4	365	5.13e-178	503	0.97019	66.851
1764	S3_02354	UDP-N-acetylglucosamine 2-epimerase	ef233_00109	UDP-N-acetylglucosamine 2-epimerase	369	362	116	2	3	360	4	365	5.13e-178	503	0.97019	66.851
1765	S3_02354	UDP-N-acetylglucosamine 2-epimerase	ef232_02357	UDP-N-acetylglucosamine 2-epimerase	369	362	116	2	3	360	4	365	5.13e-178	503	0.97019	66.851
1766	S3_02354	UDP-N-acetylglucosamine 2-epimerase	ef231_02121	UDP-N-acetylglucosamine 2-epimerase	369	362	116	2	3	360	4	365	5.13e-178	503	0.97019	66.851
1767	S3_02354	UDP-N-acetylglucosamine 2-epimerase	ef230_02477	UDP-N-acetylglucosamine 2-epimerase	369	362	116	2	3	360	4	365	5.13e-178	503	0.97019	66.851
1768	S3_02354	UDP-N-acetylglucosamine 2-epimerase	ef229_02528	UDP-N-acetylglucosamine 2-epimerase	369	362	116	2	3	360	4	365	5.13e-178	503	0.97019	66.851
1769	S3_02354	UDP-N-acetylglucosamine 2-epimerase	ef228_02557	UDP-N-acetylglucosamine 2-epimerase	369	362	116	2	3	360	4	365	5.13e-178	503	0.97019	66.851
1770	S3_02354	UDP-N-acetylglucosamine 2-epimerase	ef205_02562	UDP-N-acetylglucosamine 2-epimerase	369	362	116	2	3	360	4	365	5.13e-178	503	0.97019	66.851
1771	S3_02354	UDP-N-acetylglucosamine 2-epimerase	ef186_02575	UDP-N-acetylglucosamine 2-epimerase	369	362	116	2	3	360	4	365	5.13e-178	503	0.97019	66.851
1772	S3_02354	UDP-N-acetylglucosamine 2-epimerase	ef185_02509	UDP-N-acetylglucosamine 2-epimerase	369	362	116	2	3	360	4	365	5.13e-178	503	0.97019	66.851
1773	S3_02354	UDP-N-acetylglucosamine 2-epimerase	ef184_02459	UDP-N-acetylglucosamine 2-epimerase	369	362	116	2	3	360	4	365	5.13e-178	503	0.97019	66.851
1774	S3_02354	UDP-N-acetylglucosamine 2-epimerase	ef183_02392	UDP-N-acetylglucosamine 2-epimerase	369	362	116	2	3	360	4	365	5.13e-178	503	0.97019	66.851
1775	S3_02354	UDP-N-acetylglucosamine 2-epimerase	ef182_00323	UDP-N-acetylglucosamine 2-epimerase	369	362	116	2	3	360	4	365	5.13e-178	503	0.97019	66.851
1776	S3_02354	UDP-N-acetylglucosamine 2-epimerase	ef181_01550	UDP-N-acetylglucosamine 2-epimerase	369	362	116	2	3	360	4	365	5.13e-178	503	0.97019	66.851
1777	S3_02354	UDP-N-acetylglucosamine 2-epimerase	ef180_02511	UDP-N-acetylglucosamine 2-epimerase	369	362	116	2	3	360	4	365	5.13e-178	503	0.97019	66.851
1778	S3_02354	UDP-N-acetylglucosamine 2-epimerase	ef177_02498	UDP-N-acetylglucosamine 2-epimerase	369	362	116	2	3	360	4	365	5.13e-178	503	0.97019	66.851
1779	S3_02354	UDP-N-acetylglucosamine 2-epimerase	ef163_02422	UDP-N-acetylglucosamine 2-epimerase	369	362	116	2	3	360	4	365	5.13e-178	503	0.97019	66.851
1780	S3_02354	UDP-N-acetylglucosamine 2-epimerase	ef161_02347	UDP-N-acetylglucosamine 2-epimerase	369	362	116	2	3	360	4	365	5.13e-178	503	0.97019	66.851
1781	S3_02354	UDP-N-acetylglucosamine 2-epimerase	ef15_00924	UDP-N-acetylglucosamine 2-epimerase	369	362	116	2	3	360	4	365	5.13e-178	503	0.97019	66.851
1782	S3_02354	UDP-N-acetylglucosamine 2-epimerase	ef155_02528	UDP-N-acetylglucosamine 2-epimerase	369	362	116	2	3	360	4	365	5.13e-178	503	0.97019	66.851
1783	S3_02354	UDP-N-acetylglucosamine 2-epimerase	ef154_02332	UDP-N-acetylglucosamine 2-epimerase	369	362	116	2	3	360	4	365	5.13e-178	503	0.97019	66.851
1784	S3_02354	UDP-N-acetylglucosamine 2-epimerase	ef135_02862	UDP-N-acetylglucosamine 2-epimerase	369	362	116	2	3	360	4	365	5.13e-178	503	0.97019	66.851
1785	S3_02354	UDP-N-acetylglucosamine 2-epimerase	ef664_02352	UDP-N-acetylglucosamine 2-epimerase	369	362	116	2	3	360	4	365	5.19e-178	503	0.97019	66.851
1786	S3_02354	UDP-N-acetylglucosamine 2-epimerase	ef663_00595	UDP-N-acetylglucosamine 2-epimerase	369	362	116	2	3	360	4	365	5.19e-178	503	0.97019	66.851
1787	S3_02354	UDP-N-acetylglucosamine 2-epimerase	ef672_02105	UDP-N-acetylglucosamine 2-epimerase	369	362	116	2	3	360	4	365	5.24e-178	503	0.97019	66.851
1788	S3_02354	UDP-N-acetylglucosamine 2-epimerase	ef610_01441	UDP-N-acetylglucosamine 2-epimerase	369	362	116	2	3	360	4	365	5.24e-178	503	0.97019	66.851
1789	S3_02354	UDP-N-acetylglucosamine 2-epimerase	ef592_01980	UDP-N-acetylglucosamine 2-epimerase	369	362	116	2	3	360	4	365	5.24e-178	503	0.97019	66.851
1790	S3_02354	UDP-N-acetylglucosamine 2-epimerase	ef99_02434	UDP-N-acetylglucosamine 2-epimerase	369	362	116	2	3	360	4	365	5.36e-178	503	0.97019	66.851
1791	S3_02354	UDP-N-acetylglucosamine 2-epimerase	ef98_01472	UDP-N-acetylglucosamine 2-epimerase	369	362	116	2	3	360	4	365	5.36e-178	503	0.97019	66.851
1792	S3_02354	UDP-N-acetylglucosamine 2-epimerase	ef97_02196	UDP-N-acetylglucosamine 2-epimerase	369	362	116	2	3	360	4	365	5.36e-178	503	0.97019	66.851
1793	S3_02354	UDP-N-acetylglucosamine 2-epimerase	ef95_00317	UDP-N-acetylglucosamine 2-epimerase	369	362	116	2	3	360	4	365	5.36e-178	503	0.97019	66.851
1794	S3_02354	UDP-N-acetylglucosamine 2-epimerase	ef93_02435	UDP-N-acetylglucosamine 2-epimerase	369	362	116	2	3	360	4	365	5.36e-178	503	0.97019	66.851
1795	S3_02354	UDP-N-acetylglucosamine 2-epimerase	ef92_02751	UDP-N-acetylglucosamine 2-epimerase	369	362	116	2	3	360	4	365	5.36e-178	503	0.97019	66.851
1796	S3_02354	UDP-N-acetylglucosamine 2-epimerase	ef91_02568	UDP-N-acetylglucosamine 2-epimerase	369	362	116	2	3	360	4	365	5.36e-178	503	0.97019	66.851
1797	S3_02354	UDP-N-acetylglucosamine 2-epimerase	ef90_02478	UDP-N-acetylglucosamine 2-epimerase	369	362	116	2	3	360	4	365	5.36e-178	503	0.97019	66.851
1798	S3_02354	UDP-N-acetylglucosamine 2-epimerase	ef89_02428	UDP-N-acetylglucosamine 2-epimerase	369	362	116	2	3	360	4	365	5.36e-178	503	0.97019	66.851
1799	S3_02354	UDP-N-acetylglucosamine 2-epimerase	ef716_02598	UDP-N-acetylglucosamine 2-epimerase	369	362	116	2	3	360	4	365	5.36e-178	503	0.97019	66.851
1800	S3_02354	UDP-N-acetylglucosamine 2-epimerase	ef715_00602	UDP-N-acetylglucosamine 2-epimerase	369	362	116	2	3	360	4	365	5.36e-178	503	0.97019	66.851
1801	S3_02354	UDP-N-acetylglucosamine 2-epimerase	ef713_01612	UDP-N-acetylglucosamine 2-epimerase	369	362	116	2	3	360	4	365	5.36e-178	503	0.97019	66.851
1802	S3_02354	UDP-N-acetylglucosamine 2-epimerase	ef712_00147	UDP-N-acetylglucosamine 2-epimerase	369	362	116	2	3	360	4	365	5.36e-178	503	0.97019	66.851
1803	S3_02354	UDP-N-acetylglucosamine 2-epimerase	ef709_00068	UDP-N-acetylglucosamine 2-epimerase	369	362	116	2	3	360	4	365	5.36e-178	503	0.97019	66.851
1804	S3_02354	UDP-N-acetylglucosamine 2-epimerase	ef693_00699	UDP-N-acetylglucosamine 2-epimerase	369	362	116	2	3	360	4	365	5.36e-178	503	0.97019	66.851
1805	S3_02354	UDP-N-acetylglucosamine 2-epimerase	ef679_01438	UDP-N-acetylglucosamine 2-epimerase	369	362	116	2	3	360	4	365	5.36e-178	503	0.97019	66.851
1806	S3_02354	UDP-N-acetylglucosamine 2-epimerase	ef677_01366	UDP-N-acetylglucosamine 2-epimerase	369	362	116	2	3	360	4	365	5.36e-178	503	0.97019	66.851
1807	S3_02354	UDP-N-acetylglucosamine 2-epimerase	ef668_02018	UDP-N-acetylglucosamine 2-epimerase	369	362	116	2	3	360	4	365	5.36e-178	503	0.97019	66.851
1808	S3_02354	UDP-N-acetylglucosamine 2-epimerase	ef662_01725	UDP-N-acetylglucosamine 2-epimerase	369	362	116	2	3	360	4	365	5.36e-178	503	0.97019	66.851
1809	S3_02354	UDP-N-acetylglucosamine 2-epimerase	ef658_02573	UDP-N-acetylglucosamine 2-epimerase	369	362	116	2	3	360	4	365	5.36e-178	503	0.97019	66.851
1810	S3_02354	UDP-N-acetylglucosamine 2-epimerase	ef656_01409	UDP-N-acetylglucosamine 2-epimerase	369	362	116	2	3	360	4	365	5.36e-178	503	0.97019	66.851
1811	S3_02354	UDP-N-acetylglucosamine 2-epimerase	ef644_02422	UDP-N-acetylglucosamine 2-epimerase	369	362	116	2	3	360	4	365	5.36e-178	503	0.97019	66.851
1812	S3_02354	UDP-N-acetylglucosamine 2-epimerase	ef636_01718	UDP-N-acetylglucosamine 2-epimerase	369	362	116	2	3	360	4	365	5.36e-178	503	0.97019	66.851
1813	S3_02354	UDP-N-acetylglucosamine 2-epimerase	ef628_01218	UDP-N-acetylglucosamine 2-epimerase	369	362	116	2	3	360	4	365	5.36e-178	503	0.97019	66.851
1814	S3_02354	UDP-N-acetylglucosamine 2-epimerase	ef61_00232	UDP-N-acetylglucosamine 2-epimerase	369	362	116	2	3	360	4	365	5.36e-178	503	0.97019	66.851
1815	S3_02354	UDP-N-acetylglucosamine 2-epimerase	ef617_02185	UDP-N-acetylglucosamine 2-epimerase	369	362	116	2	3	360	4	365	5.36e-178	503	0.97019	66.851
1816	S3_02354	UDP-N-acetylglucosamine 2-epimerase	ef612_00678	UDP-N-acetylglucosamine 2-epimerase	369	362	116	2	3	360	4	365	5.36e-178	503	0.97019	66.851
1817	S3_02354	UDP-N-acetylglucosamine 2-epimerase	ef587_00290	UDP-N-acetylglucosamine 2-epimerase	369	362	116	2	3	360	4	365	5.36e-178	503	0.97019	66.851
1818	S3_02354	UDP-N-acetylglucosamine 2-epimerase	ef558_00763	UDP-N-acetylglucosamine 2-epimerase	369	362	116	2	3	360	4	365	5.36e-178	503	0.97019	66.851
1819	S3_02354	UDP-N-acetylglucosamine 2-epimerase	ef557_00582	UDP-N-acetylglucosamine 2-epimerase	369	362	116	2	3	360	4	365	5.36e-178	503	0.97019	66.851
1820	S3_02354	UDP-N-acetylglucosamine 2-epimerase	ef554_00613	UDP-N-acetylglucosamine 2-epimerase	369	362	116	2	3	360	4	365	5.36e-178	503	0.97019	66.851
1821	S3_02354	UDP-N-acetylglucosamine 2-epimerase	ef546_01451	UDP-N-acetylglucosamine 2-epimerase	369	362	116	2	3	360	4	365	5.36e-178	503	0.97019	66.851
1822	S3_02354	UDP-N-acetylglucosamine 2-epimerase	ef542_00875	UDP-N-acetylglucosamine 2-epimerase	369	362	116	2	3	360	4	365	5.36e-178	503	0.97019	66.851
1823	S3_02354	UDP-N-acetylglucosamine 2-epimerase	ef540_01401	UDP-N-acetylglucosamine 2-epimerase	369	362	116	2	3	360	4	365	5.36e-178	503	0.97019	66.851
1824	S3_02354	UDP-N-acetylglucosamine 2-epimerase	ef533_00035	UDP-N-acetylglucosamine 2-epimerase	369	362	116	2	3	360	4	365	5.36e-178	503	0.97019	66.851
1825	S3_02354	UDP-N-acetylglucosamine 2-epimerase	ef529_02118	UDP-N-acetylglucosamine 2-epimerase	369	362	116	2	3	360	4	365	5.36e-178	503	0.97019	66.851
1826	S3_02354	UDP-N-acetylglucosamine 2-epimerase	ef513_02052	UDP-N-acetylglucosamine 2-epimerase	369	362	116	2	3	360	4	365	5.36e-178	503	0.97019	66.851
1827	S3_02354	UDP-N-acetylglucosamine 2-epimerase	ef50_02860	UDP-N-acetylglucosamine 2-epimerase	369	362	116	2	3	360	4	365	5.36e-178	503	0.97019	66.851
1828	S3_02354	UDP-N-acetylglucosamine 2-epimerase	ef506_02881	UDP-N-acetylglucosamine 2-epimerase	369	362	116	2	3	360	4	365	5.36e-178	503	0.97019	66.851
1829	S3_02354	UDP-N-acetylglucosamine 2-epimerase	ef47_00398	UDP-N-acetylglucosamine 2-epimerase	369	362	116	2	3	360	4	365	5.36e-178	503	0.97019	66.851
1830	S3_02354	UDP-N-acetylglucosamine 2-epimerase	ef469_00311	UDP-N-acetylglucosamine 2-epimerase	369	362	116	2	3	360	4	365	5.36e-178	503	0.97019	66.851
1831	S3_02354	UDP-N-acetylglucosamine 2-epimerase	ef457_02195	UDP-N-acetylglucosamine 2-epimerase	369	362	116	2	3	360	4	365	5.36e-178	503	0.97019	66.851
1832	S3_02354	UDP-N-acetylglucosamine 2-epimerase	ef455_00952	UDP-N-acetylglucosamine 2-epimerase	369	362	116	2	3	360	4	365	5.36e-178	503	0.97019	66.851
1833	S3_02354	UDP-N-acetylglucosamine 2-epimerase	ef454_01498	UDP-N-acetylglucosamine 2-epimerase	369	362	116	2	3	360	4	365	5.36e-178	503	0.97019	66.851
1834	S3_02354	UDP-N-acetylglucosamine 2-epimerase	ef439_02688	UDP-N-acetylglucosamine 2-epimerase	369	362	116	2	3	360	4	365	5.36e-178	503	0.97019	66.851
1835	S3_02354	UDP-N-acetylglucosamine 2-epimerase	ef438_00086	UDP-N-acetylglucosamine 2-epimerase	369	362	116	2	3	360	4	365	5.36e-178	503	0.97019	66.851
1836	S3_02354	UDP-N-acetylglucosamine 2-epimerase	ef437_01534	UDP-N-acetylglucosamine 2-epimerase	369	362	116	2	3	360	4	365	5.36e-178	503	0.97019	66.851
1837	S3_02354	UDP-N-acetylglucosamine 2-epimerase	ef436_00494	UDP-N-acetylglucosamine 2-epimerase	369	362	116	2	3	360	4	365	5.36e-178	503	0.97019	66.851
1838	S3_02354	UDP-N-acetylglucosamine 2-epimerase	ef435_01257	UDP-N-acetylglucosamine 2-epimerase	369	362	116	2	3	360	4	365	5.36e-178	503	0.97019	66.851
1839	S3_02354	UDP-N-acetylglucosamine 2-epimerase	ef434_00678	UDP-N-acetylglucosamine 2-epimerase	369	362	116	2	3	360	4	365	5.36e-178	503	0.97019	66.851
1840	S3_02354	UDP-N-acetylglucosamine 2-epimerase	ef433_02075	UDP-N-acetylglucosamine 2-epimerase	369	362	116	2	3	360	4	365	5.36e-178	503	0.97019	66.851
1841	S3_02354	UDP-N-acetylglucosamine 2-epimerase	ef430_03043	UDP-N-acetylglucosamine 2-epimerase	369	362	116	2	3	360	4	365	5.36e-178	503	0.97019	66.851
1842	S3_02354	UDP-N-acetylglucosamine 2-epimerase	ef42_00028	UDP-N-acetylglucosamine 2-epimerase	369	362	116	2	3	360	4	365	5.36e-178	503	0.97019	66.851
1843	S3_02354	UDP-N-acetylglucosamine 2-epimerase	ef429_02234	UDP-N-acetylglucosamine 2-epimerase	369	362	116	2	3	360	4	365	5.36e-178	503	0.97019	66.851
1844	S3_02354	UDP-N-acetylglucosamine 2-epimerase	ef424_01848	UDP-N-acetylglucosamine 2-epimerase	369	362	116	2	3	360	4	365	5.36e-178	503	0.97019	66.851
1845	S3_02354	UDP-N-acetylglucosamine 2-epimerase	ef423_02664	UDP-N-acetylglucosamine 2-epimerase	369	362	116	2	3	360	4	365	5.36e-178	503	0.97019	66.851
1846	S3_02354	UDP-N-acetylglucosamine 2-epimerase	ef421_00026	UDP-N-acetylglucosamine 2-epimerase	369	362	116	2	3	360	4	365	5.36e-178	503	0.97019	66.851
1847	S3_02354	UDP-N-acetylglucosamine 2-epimerase	ef420_00515	UDP-N-acetylglucosamine 2-epimerase	369	362	116	2	3	360	4	365	5.36e-178	503	0.97019	66.851
1848	S3_02354	UDP-N-acetylglucosamine 2-epimerase	ef412_02031	UDP-N-acetylglucosamine 2-epimerase	369	362	116	2	3	360	4	365	5.36e-178	503	0.97019	66.851
1849	S3_02354	UDP-N-acetylglucosamine 2-epimerase	ef40_02738	UDP-N-acetylglucosamine 2-epimerase	369	362	116	2	3	360	4	365	5.36e-178	503	0.97019	66.851
1850	S3_02354	UDP-N-acetylglucosamine 2-epimerase	ef406_01965	UDP-N-acetylglucosamine 2-epimerase	369	362	116	2	3	360	4	365	5.36e-178	503	0.97019	66.851
1851	S3_02354	UDP-N-acetylglucosamine 2-epimerase	ef401_01036	UDP-N-acetylglucosamine 2-epimerase	369	362	116	2	3	360	4	365	5.36e-178	503	0.97019	66.851
1852	S3_02354	UDP-N-acetylglucosamine 2-epimerase	ef394_02056	UDP-N-acetylglucosamine 2-epimerase	369	362	116	2	3	360	4	365	5.36e-178	503	0.97019	66.851
1853	S3_02354	UDP-N-acetylglucosamine 2-epimerase	ef38_02457	UDP-N-acetylglucosamine 2-epimerase	369	362	116	2	3	360	4	365	5.36e-178	503	0.97019	66.851
1854	S3_02354	UDP-N-acetylglucosamine 2-epimerase	ef389_00534	UDP-N-acetylglucosamine 2-epimerase	369	362	116	2	3	360	4	365	5.36e-178	503	0.97019	66.851
1855	S3_02354	UDP-N-acetylglucosamine 2-epimerase	ef382_02553	UDP-N-acetylglucosamine 2-epimerase	369	362	116	2	3	360	4	365	5.36e-178	503	0.97019	66.851
1856	S3_02354	UDP-N-acetylglucosamine 2-epimerase	ef367_00099	UDP-N-acetylglucosamine 2-epimerase	369	362	116	2	3	360	4	365	5.36e-178	503	0.97019	66.851
1857	S3_02354	UDP-N-acetylglucosamine 2-epimerase	ef364_00811	UDP-N-acetylglucosamine 2-epimerase	369	362	116	2	3	360	4	365	5.36e-178	503	0.97019	66.851
1858	S3_02354	UDP-N-acetylglucosamine 2-epimerase	ef363_00377	UDP-N-acetylglucosamine 2-epimerase	369	362	116	2	3	360	4	365	5.36e-178	503	0.97019	66.851
1859	S3_02354	UDP-N-acetylglucosamine 2-epimerase	ef350_02263	UDP-N-acetylglucosamine 2-epimerase	369	362	116	2	3	360	4	365	5.36e-178	503	0.97019	66.851
1860	S3_02354	UDP-N-acetylglucosamine 2-epimerase	ef349_00125	UDP-N-acetylglucosamine 2-epimerase	369	362	116	2	3	360	4	365	5.36e-178	503	0.97019	66.851
1861	S3_02354	UDP-N-acetylglucosamine 2-epimerase	ef329_01947	UDP-N-acetylglucosamine 2-epimerase	369	362	116	2	3	360	4	365	5.36e-178	503	0.97019	66.851
1862	S3_02354	UDP-N-acetylglucosamine 2-epimerase	ef321_01696	UDP-N-acetylglucosamine 2-epimerase	369	362	116	2	3	360	4	365	5.36e-178	503	0.97019	66.851
1863	S3_02354	UDP-N-acetylglucosamine 2-epimerase	ef30_00150	UDP-N-acetylglucosamine 2-epimerase	369	362	116	2	3	360	4	365	5.36e-178	503	0.97019	66.851
1864	S3_02354	UDP-N-acetylglucosamine 2-epimerase	ef301_02316	UDP-N-acetylglucosamine 2-epimerase	369	362	116	2	3	360	4	365	5.36e-178	503	0.97019	66.851
1865	S3_02354	UDP-N-acetylglucosamine 2-epimerase	ef300_02556	UDP-N-acetylglucosamine 2-epimerase	369	362	116	2	3	360	4	365	5.36e-178	503	0.97019	66.851
1866	S3_02354	UDP-N-acetylglucosamine 2-epimerase	ef297_01565	UDP-N-acetylglucosamine 2-epimerase	369	362	116	2	3	360	4	365	5.36e-178	503	0.97019	66.851
1867	S3_02354	UDP-N-acetylglucosamine 2-epimerase	ef28_01143	UDP-N-acetylglucosamine 2-epimerase	369	362	116	2	3	360	4	365	5.36e-178	503	0.97019	66.851
1868	S3_02354	UDP-N-acetylglucosamine 2-epimerase	ef280_02303	UDP-N-acetylglucosamine 2-epimerase	369	362	116	2	3	360	4	365	5.36e-178	503	0.97019	66.851
1869	S3_02354	UDP-N-acetylglucosamine 2-epimerase	ef234_01191	UDP-N-acetylglucosamine 2-epimerase	369	362	116	2	3	360	4	365	5.36e-178	503	0.97019	66.851
1870	S3_02354	UDP-N-acetylglucosamine 2-epimerase	ef207_02335	UDP-N-acetylglucosamine 2-epimerase	369	362	116	2	3	360	4	365	5.36e-178	503	0.97019	66.851
1871	S3_02354	UDP-N-acetylglucosamine 2-epimerase	ef194_00476	UDP-N-acetylglucosamine 2-epimerase	369	362	116	2	3	360	4	365	5.36e-178	503	0.97019	66.851
1872	S3_02354	UDP-N-acetylglucosamine 2-epimerase	ef18_01310	UDP-N-acetylglucosamine 2-epimerase	369	362	116	2	3	360	4	365	5.36e-178	503	0.97019	66.851
1873	S3_02354	UDP-N-acetylglucosamine 2-epimerase	ef187_00589	UDP-N-acetylglucosamine 2-epimerase	369	362	116	2	3	360	4	365	5.36e-178	503	0.97019	66.851
1874	S3_02354	UDP-N-acetylglucosamine 2-epimerase	ef175_02508	UDP-N-acetylglucosamine 2-epimerase	369	362	116	2	3	360	4	365	5.36e-178	503	0.97019	66.851
1875	S3_02354	UDP-N-acetylglucosamine 2-epimerase	ef173_02407	UDP-N-acetylglucosamine 2-epimerase	369	362	116	2	3	360	4	365	5.36e-178	503	0.97019	66.851
1876	S3_02354	UDP-N-acetylglucosamine 2-epimerase	ef149_00292	UDP-N-acetylglucosamine 2-epimerase	369	362	116	2	3	360	4	365	5.36e-178	503	0.97019	66.851
1877	S3_02354	UDP-N-acetylglucosamine 2-epimerase	ef148_00614	UDP-N-acetylglucosamine 2-epimerase	369	362	116	2	3	360	4	365	5.36e-178	503	0.97019	66.851
1878	S3_02354	UDP-N-acetylglucosamine 2-epimerase	ef147_00526	UDP-N-acetylglucosamine 2-epimerase	369	362	116	2	3	360	4	365	5.36e-178	503	0.97019	66.851
1879	S3_02354	UDP-N-acetylglucosamine 2-epimerase	ef146_00515	UDP-N-acetylglucosamine 2-epimerase	369	362	116	2	3	360	4	365	5.36e-178	503	0.97019	66.851
1880	S3_02354	UDP-N-acetylglucosamine 2-epimerase	ef145_02437	UDP-N-acetylglucosamine 2-epimerase	369	362	116	2	3	360	4	365	5.36e-178	503	0.97019	66.851
1881	S3_02354	UDP-N-acetylglucosamine 2-epimerase	ef144_02309	UDP-N-acetylglucosamine 2-epimerase	369	362	116	2	3	360	4	365	5.36e-178	503	0.97019	66.851
1882	S3_02354	UDP-N-acetylglucosamine 2-epimerase	ef13_00036	UDP-N-acetylglucosamine 2-epimerase	369	362	116	2	3	360	4	365	5.36e-178	503	0.97019	66.851
1883	S3_02354	UDP-N-acetylglucosamine 2-epimerase	ef134_02451	UDP-N-acetylglucosamine 2-epimerase	369	362	116	2	3	360	4	365	5.36e-178	503	0.97019	66.851
1884	S3_02354	UDP-N-acetylglucosamine 2-epimerase	ef103_02287	UDP-N-acetylglucosamine 2-epimerase	369	362	116	2	3	360	4	365	5.36e-178	503	0.97019	66.851
1885	S3_02354	UDP-N-acetylglucosamine 2-epimerase	ef102_02401	UDP-N-acetylglucosamine 2-epimerase	369	362	116	2	3	360	4	365	5.36e-178	503	0.97019	66.851
1886	S3_02354	UDP-N-acetylglucosamine 2-epimerase	ef100_02486	UDP-N-acetylglucosamine 2-epimerase	369	362	116	2	3	360	4	365	5.36e-178	503	0.97019	66.851
1887	S3_02354	UDP-N-acetylglucosamine 2-epimerase	ef728_02667	UDP-N-acetylglucosamine 2-epimerase	369	362	116	2	3	360	4	365	5.48e-178	503	0.97019	66.851
1888	S3_02354	UDP-N-acetylglucosamine 2-epimerase	ef535_00207	UDP-N-acetylglucosamine 2-epimerase	369	362	116	2	3	360	4	365	5.48e-178	503	0.97019	66.851
1889	S3_02354	UDP-N-acetylglucosamine 2-epimerase	ef52_02889	UDP-N-acetylglucosamine 2-epimerase	369	362	116	2	3	360	4	365	5.48e-178	503	0.97019	66.851
1890	S3_02354	UDP-N-acetylglucosamine 2-epimerase	ef51_01199	UDP-N-acetylglucosamine 2-epimerase	369	362	116	2	3	360	4	365	5.48e-178	503	0.97019	66.851
1891	S3_02354	UDP-N-acetylglucosamine 2-epimerase	ef446_00546	UDP-N-acetylglucosamine 2-epimerase	369	362	116	2	3	360	4	365	5.48e-178	503	0.97019	66.851
1892	S3_02354	UDP-N-acetylglucosamine 2-epimerase	ef397_02420	UDP-N-acetylglucosamine 2-epimerase	369	362	116	2	3	360	4	365	5.48e-178	503	0.97019	66.851
1893	S3_02354	UDP-N-acetylglucosamine 2-epimerase	ef396_00467	UDP-N-acetylglucosamine 2-epimerase	369	362	116	2	3	360	4	365	5.48e-178	503	0.97019	66.851
1894	S3_02354	UDP-N-acetylglucosamine 2-epimerase	ef395_01822	UDP-N-acetylglucosamine 2-epimerase	369	362	116	2	3	360	4	365	5.48e-178	503	0.97019	66.851
1895	S3_02354	UDP-N-acetylglucosamine 2-epimerase	ef381_01998	UDP-N-acetylglucosamine 2-epimerase	369	362	116	2	3	360	4	365	5.48e-178	503	0.97019	66.851
1896	S3_02354	UDP-N-acetylglucosamine 2-epimerase	ef380_01608	UDP-N-acetylglucosamine 2-epimerase	369	362	116	2	3	360	4	365	5.48e-178	503	0.97019	66.851
1897	S3_02354	UDP-N-acetylglucosamine 2-epimerase	ef37_01849	UDP-N-acetylglucosamine 2-epimerase	369	362	116	2	3	360	4	365	5.48e-178	503	0.97019	66.851
1898	S3_02354	UDP-N-acetylglucosamine 2-epimerase	ef304_01183	UDP-N-acetylglucosamine 2-epimerase	369	362	116	2	3	360	4	365	5.48e-178	503	0.97019	66.851
1899	S3_02354	UDP-N-acetylglucosamine 2-epimerase	ef293_02416	UDP-N-acetylglucosamine 2-epimerase	369	362	116	2	3	360	4	365	5.48e-178	503	0.97019	66.851
1900	S3_02354	UDP-N-acetylglucosamine 2-epimerase	ef17_00065	UDP-N-acetylglucosamine 2-epimerase	369	362	116	2	3	360	4	365	5.48e-178	503	0.97019	66.851
1901	S3_02354	UDP-N-acetylglucosamine 2-epimerase	ef16_00121	UDP-N-acetylglucosamine 2-epimerase	369	362	116	2	3	360	4	365	5.48e-178	503	0.97019	66.851
1902	S3_02354	UDP-N-acetylglucosamine 2-epimerase	ef165_02606	UDP-N-acetylglucosamine 2-epimerase	369	362	116	2	3	360	4	365	5.48e-178	503	0.97019	66.851
1903	S3_02354	UDP-N-acetylglucosamine 2-epimerase	ef358_01161	UDP-N-acetylglucosamine 2-epimerase	369	362	116	2	3	360	4	365	5.6e-178	503	0.97019	66.851
1904	S3_02354	UDP-N-acetylglucosamine 2-epimerase	ef652_02216	UDP-N-acetylglucosamine 2-epimerase	369	362	116	2	3	360	4	365	5.66e-178	503	0.97019	66.851
1905	S3_02354	UDP-N-acetylglucosamine 2-epimerase	ef461_02545	UDP-N-acetylglucosamine 2-epimerase	369	362	116	2	3	360	4	365	5.85e-178	503	0.97019	66.851
1906	S3_02354	UDP-N-acetylglucosamine 2-epimerase	ef9_00955	UDP-N-acetylglucosamine 2-epimerase	369	362	116	2	3	360	4	365	6.46e-178	503	0.97019	66.851
1907	S3_02354	UDP-N-acetylglucosamine 2-epimerase	ef727_00521	UDP-N-acetylglucosamine 2-epimerase	369	362	116	2	3	360	4	365	6.46e-178	503	0.97019	66.851
1908	S3_02354	UDP-N-acetylglucosamine 2-epimerase	ef723_00613	UDP-N-acetylglucosamine 2-epimerase	369	362	116	2	3	360	4	365	6.46e-178	503	0.97019	66.851
1909	S3_02354	UDP-N-acetylglucosamine 2-epimerase	ef538_00215	UDP-N-acetylglucosamine 2-epimerase	369	362	116	2	3	360	4	365	6.46e-178	503	0.97019	66.851
1910	S3_02354	UDP-N-acetylglucosamine 2-epimerase	ef508_00961	UDP-N-acetylglucosamine 2-epimerase	369	362	116	2	3	360	4	365	6.46e-178	503	0.97019	66.851
1911	S3_02354	UDP-N-acetylglucosamine 2-epimerase	ef45_02856	UDP-N-acetylglucosamine 2-epimerase	369	362	116	2	3	360	4	365	6.46e-178	503	0.97019	66.851
1912	S3_02354	UDP-N-acetylglucosamine 2-epimerase	ef431_01874	UDP-N-acetylglucosamine 2-epimerase	369	362	116	2	3	360	4	365	6.46e-178	503	0.97019	66.851
1913	S3_02354	UDP-N-acetylglucosamine 2-epimerase	ef331_02299	UDP-N-acetylglucosamine 2-epimerase	369	362	116	2	3	360	4	365	6.46e-178	503	0.97019	66.851
1914	S3_02354	UDP-N-acetylglucosamine 2-epimerase	ef219_02506	UDP-N-acetylglucosamine 2-epimerase	369	362	116	2	3	360	4	365	6.46e-178	503	0.97019	66.851
1915	S3_02354	UDP-N-acetylglucosamine 2-epimerase	ef356_01272	UDP-N-acetylglucosamine 2-epimerase	369	362	116	2	3	360	4	365	7.05e-178	503	0.97019	66.851
1916	S3_02354	UDP-N-acetylglucosamine 2-epimerase	ef721_02918	UDP-N-acetylglucosamine 2-epimerase	369	362	116	2	3	360	4	365	7.12e-178	503	0.97019	66.851
1917	S3_02354	UDP-N-acetylglucosamine 2-epimerase	ef718_01018	UDP-N-acetylglucosamine 2-epimerase	369	362	116	2	3	360	4	365	7.12e-178	503	0.97019	66.851
1918	S3_02354	UDP-N-acetylglucosamine 2-epimerase	ef680_01904	UDP-N-acetylglucosamine 2-epimerase	369	362	116	2	3	360	4	365	7.12e-178	503	0.97019	66.851
1919	S3_02354	UDP-N-acetylglucosamine 2-epimerase	ef676_01568	UDP-N-acetylglucosamine 2-epimerase	369	362	116	2	3	360	4	365	7.12e-178	503	0.97019	66.851
1920	S3_02354	UDP-N-acetylglucosamine 2-epimerase	ef633_00290	UDP-N-acetylglucosamine 2-epimerase	369	362	116	2	3	360	4	365	7.12e-178	503	0.97019	66.851
1921	S3_02354	UDP-N-acetylglucosamine 2-epimerase	ef630_01823	UDP-N-acetylglucosamine 2-epimerase	369	362	116	2	3	360	4	365	7.12e-178	503	0.97019	66.851
1922	S3_02354	UDP-N-acetylglucosamine 2-epimerase	ef608_02249	UDP-N-acetylglucosamine 2-epimerase	369	362	116	2	3	360	4	365	7.12e-178	503	0.97019	66.851
1923	S3_02354	UDP-N-acetylglucosamine 2-epimerase	ef593_00509	UDP-N-acetylglucosamine 2-epimerase	369	362	116	2	3	360	4	365	7.12e-178	503	0.97019	66.851
1924	S3_02355	Tyrosine-protein phosphatase YwqE	ef622_01937	Tyrosine-protein phosphatase YwqE	253	254	94	1	1	253	1	254	8.01e-115	333	1	62.598
1925	S3_02355	Tyrosine-protein phosphatase YwqE	ef562_00879	Tyrosine-protein phosphatase YwqE	253	254	94	1	1	253	1	254	8.01e-115	333	1	62.598
1926	S3_02355	Tyrosine-protein phosphatase YwqE	ef504_02821	Tyrosine-protein phosphatase YwqE	253	253	96	0	1	253	1	253	2.76e-112	327	1	62.055
1927	S3_02355	Tyrosine-protein phosphatase YwqE	ef88_01165	Tyrosine-protein phosphatase YwqE	253	253	96	0	1	253	1	253	3.04e-112	327	1	62.055
1928	S3_02355	Tyrosine-protein phosphatase YwqE	ef87_02173	Tyrosine-protein phosphatase YwqE	253	253	96	0	1	253	1	253	3.04e-112	327	1	62.055
1929	S3_02355	Tyrosine-protein phosphatase YwqE	ef687_00449	Tyrosine-protein phosphatase YwqE	253	253	96	0	1	253	1	253	3.04e-112	327	1	62.055
1930	S3_02355	Tyrosine-protein phosphatase YwqE	ef671_00085	Tyrosine-protein phosphatase YwqE	253	253	96	0	1	253	1	253	3.04e-112	327	1	62.055
1931	S3_02355	Tyrosine-protein phosphatase YwqE	ef669_01102	Tyrosine-protein phosphatase YwqE	253	253	96	0	1	253	1	253	3.04e-112	327	1	62.055
1932	S3_02355	Tyrosine-protein phosphatase YwqE	ef626_00433	Tyrosine-protein phosphatase YwqE	253	253	96	0	1	253	1	253	3.04e-112	327	1	62.055
1933	S3_02355	Tyrosine-protein phosphatase YwqE	ef625_01323	Tyrosine-protein phosphatase YwqE	253	253	96	0	1	253	1	253	3.04e-112	327	1	62.055
1934	S3_02355	Tyrosine-protein phosphatase YwqE	ef619_00446	Tyrosine-protein phosphatase YwqE	253	253	96	0	1	253	1	253	3.04e-112	327	1	62.055
1935	S3_02355	Tyrosine-protein phosphatase YwqE	ef611_01242	Tyrosine-protein phosphatase YwqE	253	253	96	0	1	253	1	253	3.04e-112	327	1	62.055
1936	S3_02355	Tyrosine-protein phosphatase YwqE	ef604_02165	Tyrosine-protein phosphatase YwqE	253	253	96	0	1	253	1	253	3.04e-112	327	1	62.055
1937	S3_02355	Tyrosine-protein phosphatase YwqE	ef59_01939	Tyrosine-protein phosphatase YwqE	253	253	96	0	1	253	1	253	3.04e-112	327	1	62.055
1938	S3_02355	Tyrosine-protein phosphatase YwqE	ef597_00787	Tyrosine-protein phosphatase YwqE	253	253	96	0	1	253	1	253	3.04e-112	327	1	62.055
1939	S3_02355	Tyrosine-protein phosphatase YwqE	ef586_00363	Tyrosine-protein phosphatase YwqE	253	253	96	0	1	253	1	253	3.04e-112	327	1	62.055
1940	S3_02355	Tyrosine-protein phosphatase YwqE	ef563_02135	Tyrosine-protein phosphatase YwqE	253	253	96	0	1	253	1	253	3.04e-112	327	1	62.055
1941	S3_02355	Tyrosine-protein phosphatase YwqE	ef559_02761	Tyrosine-protein phosphatase YwqE	253	253	96	0	1	253	1	253	3.04e-112	327	1	62.055
1942	S3_02355	Tyrosine-protein phosphatase YwqE	ef502_01027	Tyrosine-protein phosphatase YwqE	253	253	96	0	1	253	1	253	3.04e-112	327	1	62.055
1943	S3_02355	Tyrosine-protein phosphatase YwqE	ef450_01919	Tyrosine-protein phosphatase YwqE	253	253	96	0	1	253	1	253	3.04e-112	327	1	62.055
1944	S3_02355	Tyrosine-protein phosphatase YwqE	ef342_00508	Tyrosine-protein phosphatase YwqE	253	253	96	0	1	253	1	253	3.04e-112	327	1	62.055
1945	S3_02355	Tyrosine-protein phosphatase YwqE	ef150_01777	Tyrosine-protein phosphatase YwqE	253	253	96	0	1	253	1	253	3.04e-112	327	1	62.055
1946	S3_02355	Tyrosine-protein phosphatase YwqE	ef607_02517	Tyrosine-protein phosphatase YwqE	253	254	97	1	1	253	1	254	4.26e-111	324	1	61.417
1947	S3_02355	Tyrosine-protein phosphatase YwqE	ef599_01602	Tyrosine-protein phosphatase YwqE	253	254	97	1	1	253	1	254	4.26e-111	324	1	61.417
1948	S3_02355	Tyrosine-protein phosphatase YwqE	ef596_02437	Tyrosine-protein phosphatase YwqE	253	254	97	1	1	253	1	254	4.26e-111	324	1	61.417
1949	S3_02355	Tyrosine-protein phosphatase YwqE	ef568_00338	Tyrosine-protein phosphatase YwqE	253	254	97	1	1	253	1	254	4.26e-111	324	1	61.417
1950	S3_02355	Tyrosine-protein phosphatase YwqE	ef93_01425	Tyrosine-protein phosphatase YwqE	253	254	97	1	1	253	1	254	1.02e-110	323	1	61.417
1951	S3_02355	Tyrosine-protein phosphatase YwqE	ef92_00603	Tyrosine-protein phosphatase YwqE	253	254	97	1	1	253	1	254	1.02e-110	323	1	61.417
1952	S3_02355	Tyrosine-protein phosphatase YwqE	ef90_00230	Tyrosine-protein phosphatase YwqE	253	254	97	1	1	253	1	254	1.02e-110	323	1	61.417
1953	S3_02355	Tyrosine-protein phosphatase YwqE	ef157_01599	Tyrosine-protein phosphatase YwqE	253	254	97	1	1	253	1	254	1.02e-110	323	1	61.417
1954	S3_02355	Tyrosine-protein phosphatase YwqE	ef601_02647	Tyrosine-protein phosphatase YwqE	253	254	97	1	1	253	1	254	3.68e-110	322	1	61.417
1955	S3_02355	Tyrosine-protein phosphatase YwqE	ef488_02587	Tyrosine-protein phosphatase YwqE	253	254	97	1	1	253	1	254	3.68e-110	322	1	61.417
1956	S3_02355	Tyrosine-protein phosphatase YwqE	ef484_02110	Tyrosine-protein phosphatase YwqE	253	254	97	1	1	253	1	254	3.68e-110	322	1	61.417
1957	S3_02355	Tyrosine-protein phosphatase YwqE	ef483_02470	Tyrosine-protein phosphatase YwqE	253	254	97	1	1	253	1	254	3.68e-110	322	1	61.417
1958	S3_02355	Tyrosine-protein phosphatase YwqE	V36_02673	Tyrosine-protein phosphatase YwqE	253	254	100	1	1	253	1	254	2.05e-109	320	1	60.236
1959	S3_02355	Tyrosine-protein phosphatase YwqE	V31_02407	Tyrosine-protein phosphatase YwqE	253	254	100	1	1	253	1	254	2.05e-109	320	1	60.236
1960	S3_02355	Tyrosine-protein phosphatase YwqE	V28_02638	Tyrosine-protein phosphatase YwqE	253	254	100	1	1	253	1	254	2.05e-109	320	1	60.236
1961	S3_02355	Tyrosine-protein phosphatase YwqE	S22_02347	Tyrosine-protein phosphatase YwqE	253	254	100	1	1	253	1	254	2.05e-109	320	1	60.236
1962	S3_02355	Tyrosine-protein phosphatase YwqE	S17_02490	Tyrosine-protein phosphatase YwqE	253	254	100	1	1	253	1	254	2.05e-109	320	1	60.236
1963	S3_02355	Tyrosine-protein phosphatase YwqE	ef613_02792	Tyrosine-protein phosphatase YwqE	253	199	80	0	55	253	1	199	2.46e-80	244	0.786561	59.799
1964	S3_02355	Tyrosine-protein phosphatase YwqE	ef361_02894	Tyrosine-protein phosphatase YwqE	253	100	40	0	1	100	1	100	3.72e-36	129	0.395257	60
1965	S3_02355	Tyrosine-protein phosphatase YwqE	ef290_00011	Tyrosine-protein phosphatase YwqE	253	223	155	2	2	221	4	226	5.71e-29	114	0.869565	29.148
1966	S3_02355	Tyrosine-protein phosphatase YwqE	ef361_02893	Tyrosine-protein phosphatase YwqE	253	91	36	0	163	253	1	91	1.74e-28	108	0.359684	60.44
1967	S3_02355	Tyrosine-protein phosphatase YwqE	ef613_02791	Tyrosine-protein phosphatase YwqE	253	41	11	0	1	41	1	41	1.51e-12	65.5	0.162055	73.171
1968	S3_02360	sensory histidine kinase DcuS	ef678_00746	hypothetical protein	418	362	236	12	73	418	63	412	6.91e-17	87	0.827751	27.072
1969	S3_02360	sensory histidine kinase DcuS	ef278_02448	hypothetical protein	418	362	236	12	73	418	63	412	6.91e-17	87	0.827751	27.072
1970	S3_02360	sensory histidine kinase DcuS	ef78_01872	hypothetical protein	418	362	233	13	73	418	63	412	1.44e-16	85.9	0.827751	27.901
1971	S3_02360	sensory histidine kinase DcuS	ef498_01660	hypothetical protein	418	362	233	13	73	418	63	412	1.44e-16	85.9	0.827751	27.901
1972	S3_02360	sensory histidine kinase DcuS	ef497_00691	hypothetical protein	418	362	233	13	73	418	63	412	1.44e-16	85.9	0.827751	27.901
1973	S3_02360	sensory histidine kinase DcuS	ef392_02442	hypothetical protein	418	362	233	13	73	418	63	412	1.44e-16	85.9	0.827751	27.901
1974	S3_02360	sensory histidine kinase DcuS	ef708_02113	hypothetical protein	418	362	236	12	73	418	63	412	1.55e-16	85.9	0.827751	27.072
1975	S3_02360	sensory histidine kinase DcuS	ef621_01984	hypothetical protein	418	362	236	12	73	418	63	412	1.55e-16	85.9	0.827751	27.072
1976	S3_02360	sensory histidine kinase DcuS	ef154_01596	hypothetical protein	418	362	236	12	73	418	63	412	1.55e-16	85.9	0.827751	27.072
1977	S3_02360	sensory histidine kinase DcuS	ef585_00740	hypothetical protein	418	361	237	11	73	418	63	412	1.83e-16	85.9	0.827751	27.147
1978	S3_02360	sensory histidine kinase DcuS	ef680_00701	hypothetical protein	418	362	233	13	73	418	63	412	2.34e-16	85.5	0.827751	27.901
1979	S3_02360	sensory histidine kinase DcuS	ef633_02050	hypothetical protein	418	362	233	13	73	418	63	412	2.34e-16	85.5	0.827751	27.901
1980	S3_02360	sensory histidine kinase DcuS	ef593_02086	hypothetical protein	418	362	233	13	73	418	63	412	2.34e-16	85.5	0.827751	27.901
1981	S3_02360	sensory histidine kinase DcuS	ef565_00659	hypothetical protein	418	362	233	13	73	418	63	412	2.34e-16	85.5	0.827751	27.901
1982	S3_02360	sensory histidine kinase DcuS	ef152_01712	hypothetical protein	418	362	233	13	73	418	63	412	2.34e-16	85.5	0.827751	27.901
1983	S3_02360	sensory histidine kinase DcuS	ef672_00754	hypothetical protein	418	362	233	13	73	418	63	412	2.37e-16	85.5	0.827751	27.901
1984	S3_02360	sensory histidine kinase DcuS	ef610_01077	hypothetical protein	418	362	233	13	73	418	63	412	2.37e-16	85.5	0.827751	27.901
1985	S3_02360	sensory histidine kinase DcuS	ef9_01186	hypothetical protein	418	362	233	13	73	418	63	412	2.39e-16	85.5	0.827751	27.901
1986	S3_02360	sensory histidine kinase DcuS	ef727_01375	hypothetical protein	418	362	233	13	73	418	63	412	2.39e-16	85.5	0.827751	27.901
1987	S3_02360	sensory histidine kinase DcuS	ef723_01467	hypothetical protein	418	362	233	13	73	418	63	412	2.39e-16	85.5	0.827751	27.901
1988	S3_02360	sensory histidine kinase DcuS	ef538_00499	hypothetical protein	418	362	233	13	73	418	63	412	2.39e-16	85.5	0.827751	27.901
1989	S3_02360	sensory histidine kinase DcuS	ef508_02025	hypothetical protein	418	362	233	13	73	418	63	412	2.39e-16	85.5	0.827751	27.901
1990	S3_02360	sensory histidine kinase DcuS	ef488_02696	hypothetical protein	418	362	233	13	73	418	63	412	2.39e-16	85.5	0.827751	27.901
1991	S3_02360	sensory histidine kinase DcuS	ef483_02623	hypothetical protein	418	362	233	13	73	418	63	412	2.39e-16	85.5	0.827751	27.901
1992	S3_02360	sensory histidine kinase DcuS	ef45_00845	hypothetical protein	418	362	233	13	73	418	63	412	2.39e-16	85.5	0.827751	27.901
1993	S3_02360	sensory histidine kinase DcuS	ef431_01839	hypothetical protein	418	362	233	13	73	418	63	412	2.39e-16	85.5	0.827751	27.901
1994	S3_02360	sensory histidine kinase DcuS	ef331_01713	hypothetical protein	418	362	233	13	73	418	63	412	2.39e-16	85.5	0.827751	27.901
1995	S3_02360	sensory histidine kinase DcuS	ef277_02050	hypothetical protein	418	362	233	13	73	418	63	412	2.39e-16	85.5	0.827751	27.901
1996	S3_02360	sensory histidine kinase DcuS	ef219_01699	hypothetical protein	418	362	233	13	73	418	63	412	2.39e-16	85.5	0.827751	27.901
1997	S3_02360	sensory histidine kinase DcuS	ef171_01733	hypothetical protein	418	362	233	13	73	418	63	412	2.39e-16	85.5	0.827751	27.901
1998	S3_02360	sensory histidine kinase DcuS	ef721_00754	hypothetical protein	418	364	232	13	73	418	63	412	2.87e-16	85.1	0.827751	27.473
[truncated: 3,268 more rows]

## Sheet: Table S8
Table S8: Protein BLAST hits of N. nigricollis venom-derived E. faecalis group-B specific genes with annotated function in other E. faecalis genomes.
S. No	query	q function	target	Target Function	query length	alignment length	mismatches	gap opens	q start	q end	s start	s end	evalue	bit score	coverage	% identity
1	S22_00006	Peptidase family S41	ef661_02449	Peptidase family S41	242	165	96	6	29	182	103	261	7.13e-11	65.9	0.636364	31.515
2	S22_00006	Peptidase family S41	ef660_01094	Peptidase family S41	242	165	96	6	29	182	103	261	7.13e-11	65.9	0.636364	31.515
3	S22_00006	Peptidase family S41	ef659_00728	Peptidase family S41	242	165	96	6	29	182	103	261	7.13e-11	65.9	0.636364	31.515
4	S22_00006	Peptidase family S41	ef707_00221	Peptidase family S41	242	165	96	6	29	182	103	261	1.07e-10	65.5	0.636364	31.515
5	S22_00006	Peptidase family S41	ef404_01009	Peptidase family S41	242	173	95	8	31	189	103	266	1.47e-10	65.1	0.657025	31.792
6	S22_00006	Peptidase family S41	ef540_02091	putative CtpA-like serine protease	242	165	97	6	29	182	103	261	3.63e-10	63.9	0.636364	30.909
7	S22_00006	Peptidase family S41	ef235_02872	putative CtpA-like serine protease	242	165	97	6	29	182	103	261	3.63e-10	63.9	0.636364	30.909
8	S22_00006	Peptidase family S41	ef627_00456	Peptidase family S41	242	199	114	8	39	219	111	304	6.32e-10	63.2	0.747934	31.156
9	S22_00006	Peptidase family S41	ef291_01031	Peptidase family S41	242	199	114	8	39	219	111	304	6.32e-10	63.2	0.747934	31.156
10	S22_00006	Peptidase family S41	ef695_02757	Peptidase family S41	242	219	126	9	39	239	111	319	1.39e-09	62.4	0.830579	29.68
11	S22_00006	Peptidase family S41	ef496_00260	Peptidase family S41	242	219	126	9	39	239	111	319	1.43e-09	62	0.830579	29.68
12	S22_00006	Peptidase family S41	ef551_02018	Peptidase family S41	242	205	130	7	39	227	110	310	3.02e-09	61.2	0.780992	26.829
13	S22_00006	Peptidase family S41	ef41_00705	Peptidase family S41	242	205	130	7	39	227	110	310	3.02e-09	61.2	0.780992	26.829
14	S22_00006	Peptidase family S41	ef721_00842	Peptidase family S41	242	150	92	4	43	182	12	157	4.66e-09	60.1	0.578512	29.333
15	S22_00006	Peptidase family S41	ef718_02879	Peptidase family S41	242	150	92	4	43	182	12	157	4.66e-09	60.1	0.578512	29.333
16	S22_00006	Peptidase family S41	ef676_00783	Peptidase family S41	242	150	92	4	43	182	12	157	4.66e-09	60.1	0.578512	29.333
17	S22_00006	Peptidase family S41	ef633_01350	Peptidase family S41	242	150	92	4	43	182	12	157	4.66e-09	60.1	0.578512	29.333
18	S22_00006	Peptidase family S41	ef590_00930	Peptidase family S41	242	150	92	4	43	182	12	157	4.66e-09	60.1	0.578512	29.333
19	S22_00006	Peptidase family S41	ef585_02075	Peptidase family S41	242	150	92	4	43	182	12	157	4.66e-09	60.1	0.578512	29.333
20	S22_00006	Peptidase family S41	ef580_01065	Peptidase family S41	242	150	92	4	43	182	12	157	4.66e-09	60.1	0.578512	29.333
21	S22_00006	Peptidase family S41	ef569_01461	Peptidase family S41	242	150	92	4	43	182	12	157	4.66e-09	60.1	0.578512	29.333
22	S22_00006	Peptidase family S41	ef565_01880	Peptidase family S41	242	150	92	4	43	182	12	157	4.66e-09	60.1	0.578512	29.333
23	S22_00006	Peptidase family S41	ef88_00879	Peptidase family S41	242	219	127	9	39	239	111	319	4.73e-09	60.5	0.830579	29.224
24	S22_00006	Peptidase family S41	ef87_01886	Peptidase family S41	242	219	127	9	39	239	111	319	4.73e-09	60.5	0.830579	29.224
25	S22_00006	Peptidase family S41	ef721_00031	Peptidase family S41	242	219	127	9	39	239	111	319	4.73e-09	60.5	0.830579	29.224
26	S22_00006	Peptidase family S41	ef718_00994	Peptidase family S41	242	219	127	9	39	239	111	319	4.73e-09	60.5	0.830579	29.224
27	S22_00006	Peptidase family S41	ef676_00830	Peptidase family S41	242	219	127	9	39	239	111	319	4.73e-09	60.5	0.830579	29.224
28	S22_00006	Peptidase family S41	ef633_00574	Peptidase family S41	242	219	127	9	39	239	111	319	4.73e-09	60.5	0.830579	29.224
29	S22_00006	Peptidase family S41	ef590_00311	Peptidase family S41	242	219	127	9	39	239	111	319	4.73e-09	60.5	0.830579	29.224
30	S22_00006	Peptidase family S41	ef585_00798	Peptidase family S41	242	219	127	9	39	239	111	319	4.73e-09	60.5	0.830579	29.224
31	S22_00006	Peptidase family S41	ef580_02707	Peptidase family S41	242	219	127	9	39	239	111	319	4.73e-09	60.5	0.830579	29.224
32	S22_00006	Peptidase family S41	ef569_01336	Peptidase family S41	242	219	127	9	39	239	111	319	4.73e-09	60.5	0.830579	29.224
33	S22_00006	Peptidase family S41	ef565_00709	Peptidase family S41	242	219	127	9	39	239	111	319	4.73e-09	60.5	0.830579	29.224
34	S22_00006	Peptidase family S41	ef561_00328	Peptidase family S41	242	219	127	9	39	239	111	319	4.73e-09	60.5	0.830579	29.224
35	S22_00006	Peptidase family S41	ef208_01818	Peptidase family S41	242	219	127	9	39	239	111	319	4.73e-09	60.5	0.830579	29.224
36	S22_00006	Peptidase family S41	ef208_01815	Peptidase family S41	242	219	127	9	39	239	111	319	4.73e-09	60.5	0.830579	29.224
37	S22_00006	Peptidase family S41	ef172_02015	Peptidase family S41	242	219	127	9	39	239	111	319	4.73e-09	60.5	0.830579	29.224
38	S22_00006	Peptidase family S41	ef78_00537	Peptidase family S41	242	212	129	8	35	227	106	310	5.17e-09	60.5	0.797521	26.887
39	S22_00006	Peptidase family S41	ef76_00133	Peptidase family S41	242	212	129	8	35	227	106	310	5.17e-09	60.5	0.797521	26.887
40	S22_00006	Peptidase family S41	ef75_02511	Peptidase family S41	242	212	129	8	35	227	106	310	5.17e-09	60.5	0.797521	26.887
41	S22_00006	Peptidase family S41	ef732_00068	Peptidase family S41	242	212	129	8	35	227	106	310	5.17e-09	60.5	0.797521	26.887
42	S22_00006	Peptidase family S41	ef67_00185	Peptidase family S41	242	212	129	8	35	227	106	310	5.17e-09	60.5	0.797521	26.887
43	S22_00006	Peptidase family S41	ef66_00642	Peptidase family S41	242	212	129	8	35	227	106	310	5.17e-09	60.5	0.797521	26.887
44	S22_00006	Peptidase family S41	ef64_01507	Peptidase family S41	242	212	129	8	35	227	106	310	5.17e-09	60.5	0.797521	26.887
45	S22_00006	Peptidase family S41	ef60_01656	Peptidase family S41	242	212	129	8	35	227	106	310	5.17e-09	60.5	0.797521	26.887
46	S22_00006	Peptidase family S41	ef58_02990	Peptidase family S41	242	212	129	8	35	227	106	310	5.17e-09	60.5	0.797521	26.887
47	S22_00006	Peptidase family S41	ef505_03208	Peptidase family S41	242	212	129	8	35	227	106	310	5.17e-09	60.5	0.797521	26.887
48	S22_00006	Peptidase family S41	ef494_00084	Peptidase family S41	242	212	129	8	35	227	106	310	5.17e-09	60.5	0.797521	26.887
49	S22_00006	Peptidase family S41	ef46_00646	Peptidase family S41	242	212	129	8	35	227	106	310	5.17e-09	60.5	0.797521	26.887
50	S22_00006	Peptidase family S41	ef463_00026	Peptidase family S41	242	212	129	8	35	227	106	310	5.17e-09	60.5	0.797521	26.887
51	S22_00006	Peptidase family S41	ef444_01405	Peptidase family S41	242	212	129	8	35	227	106	310	5.17e-09	60.5	0.797521	26.887
52	S22_00006	Peptidase family S41	ef438_02153	Peptidase family S41	242	212	129	8	35	227	106	310	5.17e-09	60.5	0.797521	26.887
53	S22_00006	Peptidase family S41	ef436_02860	Peptidase family S41	242	212	129	8	35	227	106	310	5.17e-09	60.5	0.797521	26.887
54	S22_00006	Peptidase family S41	ef434_01443	Peptidase family S41	242	212	129	8	35	227	106	310	5.17e-09	60.5	0.797521	26.887
55	S22_00006	Peptidase family S41	ef432_02260	Peptidase family S41	242	212	129	8	35	227	106	310	5.17e-09	60.5	0.797521	26.887
56	S22_00006	Peptidase family S41	ef430_02549	Peptidase family S41	242	212	129	8	35	227	106	310	5.17e-09	60.5	0.797521	26.887
57	S22_00006	Peptidase family S41	ef414_00503	Peptidase family S41	242	212	129	8	35	227	106	310	5.17e-09	60.5	0.797521	26.887
58	S22_00006	Peptidase family S41	ef413_00336	Peptidase family S41	242	212	129	8	35	227	106	310	5.17e-09	60.5	0.797521	26.887
59	S22_00006	Peptidase family S41	ef397_02501	Peptidase family S41	242	212	129	8	35	227	106	310	5.17e-09	60.5	0.797521	26.887
60	S22_00006	Peptidase family S41	ef396_00995	Peptidase family S41	242	212	129	8	35	227	106	310	5.17e-09	60.5	0.797521	26.887
61	S22_00006	Peptidase family S41	ef395_02227	Peptidase family S41	242	212	129	8	35	227	106	310	5.17e-09	60.5	0.797521	26.887
62	S22_00006	Peptidase family S41	ef394_02530	Peptidase family S41	242	212	129	8	35	227	106	310	5.17e-09	60.5	0.797521	26.887
63	S22_00006	Peptidase family S41	ef391_00760	Peptidase family S41	242	212	129	8	35	227	106	310	5.17e-09	60.5	0.797521	26.887
64	S22_00006	Peptidase family S41	ef381_02574	Peptidase family S41	242	212	129	8	35	227	106	310	5.17e-09	60.5	0.797521	26.887
65	S22_00006	Peptidase family S41	ef380_02427	Peptidase family S41	242	212	129	8	35	227	106	310	5.17e-09	60.5	0.797521	26.887
66	S22_00006	Peptidase family S41	ef376_01731	Peptidase family S41	242	212	129	8	35	227	106	310	5.17e-09	60.5	0.797521	26.887
67	S22_00006	Peptidase family S41	ef352_01314	Peptidase family S41	242	212	129	8	35	227	106	310	5.17e-09	60.5	0.797521	26.887
68	S22_00006	Peptidase family S41	ef351_02979	Peptidase family S41	242	212	129	8	35	227	106	310	5.17e-09	60.5	0.797521	26.887
69	S22_00006	Peptidase family S41	ef32_00109	Peptidase family S41	242	212	129	8	35	227	106	310	5.17e-09	60.5	0.797521	26.887
70	S22_00006	Peptidase family S41	ef304_00941	Peptidase family S41	242	212	129	8	35	227	106	310	5.17e-09	60.5	0.797521	26.887
71	S22_00006	Peptidase family S41	ef26_01642	Peptidase family S41	242	212	129	8	35	227	106	310	5.17e-09	60.5	0.797521	26.887
72	S22_00006	Peptidase family S41	ef236_01414	Peptidase family S41	242	212	129	8	35	227	106	310	5.17e-09	60.5	0.797521	26.887
73	S22_00006	Peptidase family S41	ef22_02811	Peptidase family S41	242	212	129	8	35	227	106	310	5.17e-09	60.5	0.797521	26.887
74	S22_00006	Peptidase family S41	ef228_02881	Peptidase family S41	242	212	129	8	35	227	106	310	5.17e-09	60.5	0.797521	26.887
75	S22_00006	Peptidase family S41	ef216_00800	Peptidase family S41	242	212	129	8	35	227	106	310	5.17e-09	60.5	0.797521	26.887
76	S22_00006	Peptidase family S41	ef214_00300	Peptidase family S41	242	212	129	8	35	227	106	310	5.17e-09	60.5	0.797521	26.887
77	S22_00006	Peptidase family S41	ef205_02877	Peptidase family S41	242	212	129	8	35	227	106	310	5.17e-09	60.5	0.797521	26.887
78	S22_00006	Peptidase family S41	ef203_00768	Peptidase family S41	242	212	129	8	35	227	106	310	5.17e-09	60.5	0.797521	26.887
79	S22_00006	Peptidase family S41	ef200_03030	Peptidase family S41	242	212	129	8	35	227	106	310	5.17e-09	60.5	0.797521	26.887
80	S22_00006	Peptidase family S41	ef196_02415	Peptidase family S41	242	212	129	8	35	227	106	310	5.17e-09	60.5	0.797521	26.887
81	S22_00006	Peptidase family S41	ef191_03052	Peptidase family S41	242	212	129	8	35	227	106	310	5.17e-09	60.5	0.797521	26.887
82	S22_00006	Peptidase family S41	ef190_02751	Peptidase family S41	242	212	129	8	35	227	106	310	5.17e-09	60.5	0.797521	26.887
83	S22_00006	Peptidase family S41	ef183_00481	Peptidase family S41	242	212	129	8	35	227	106	310	5.17e-09	60.5	0.797521	26.887
84	S22_00006	Peptidase family S41	ef169_00624	Peptidase family S41	242	212	129	8	35	227	106	310	5.17e-09	60.5	0.797521	26.887
85	S22_00006	Peptidase family S41	ef145_00383	Peptidase family S41	242	212	129	8	35	227	106	310	5.17e-09	60.5	0.797521	26.887
86	S22_00006	Peptidase family S41	ef504_02902	Peptidase family S41	242	212	129	8	35	227	106	310	5.48e-09	60.5	0.797521	26.887
87	S22_00006	Peptidase family S41	ef3_00899	Peptidase family S41	242	212	129	8	35	227	106	310	5.48e-09	60.5	0.797521	26.887
88	S22_00006	Peptidase family S41	ef218_00344	Peptidase family S41	242	212	129	8	35	227	106	310	5.48e-09	60.5	0.797521	26.887
89	S22_00006	Peptidase family S41	ef217_00559	Peptidase family S41	242	212	129	8	35	227	106	310	5.48e-09	60.5	0.797521	26.887
90	S22_00006	Peptidase family S41	ef199_03103	Peptidase family S41	242	212	129	8	35	227	106	310	5.48e-09	60.5	0.797521	26.887
91	S22_00006	Peptidase family S41	ef179_02875	Peptidase family S41	242	212	129	8	35	227	106	310	5.48e-09	60.5	0.797521	26.887
92	S22_00006	Peptidase family S41	ef669_02739	Peptidase family S41	242	219	127	9	39	239	111	319	6.45e-09	60.1	0.830579	29.224
93	S22_00006	Peptidase family S41	ef547_01819	Peptidase family S41	242	219	127	9	39	239	111	319	6.45e-09	60.1	0.830579	29.224
94	S22_00006	Peptidase family S41	ef540_02085	Peptidase family S41	242	219	127	9	39	239	111	319	6.45e-09	60.1	0.830579	29.224
95	S22_00006	Peptidase family S41	ef429_00177	Peptidase family S41	242	219	127	9	39	239	111	319	6.45e-09	60.1	0.830579	29.224
96	S22_00006	Peptidase family S41	ef423_00909	Peptidase family S41	242	219	127	9	39	239	111	319	6.45e-09	60.1	0.830579	29.224
97	S22_00006	Peptidase family S41	ef35_00068	Peptidase family S41	242	219	127	9	39	239	111	319	6.45e-09	60.1	0.830579	29.224
98	S22_00006	Peptidase family S41	ef241_02790	Peptidase family S41	242	219	127	9	39	239	111	319	6.45e-09	60.1	0.830579	29.224
99	S22_00006	Peptidase family S41	ef212_00317	Peptidase family S41	242	219	127	9	39	239	111	319	6.45e-09	60.1	0.830579	29.224
100	S22_00006	Peptidase family S41	ef120_02783	Peptidase family S41	242	219	127	9	39	239	111	319	6.45e-09	60.1	0.830579	29.224
101	S22_00006	Peptidase family S41	ef56_02973	Peptidase family S41	242	198	116	9	39	219	97	290	1.03e-08	59.7	0.747934	30.808
102	S22_00006	Peptidase family S41	ef83_01250	Peptidase family S41	242	218	128	9	39	239	111	319	1.25e-08	59.3	0.830579	29.358
103	S22_00006	Peptidase family S41	ef707_01633	Peptidase family S41	242	218	128	9	39	239	111	319	1.25e-08	59.3	0.830579	29.358
104	S22_00006	Peptidase family S41	ef410_00956	Peptidase family S41	242	218	128	9	39	239	111	319	1.25e-08	59.3	0.830579	29.358
105	S22_00006	Peptidase family S41	ef409_01187	Peptidase family S41	242	218	128	9	39	239	111	319	1.25e-08	59.3	0.830579	29.358
106	S22_00006	Peptidase family S41	ef632_01932	Peptidase family S41	242	208	127	8	39	227	110	310	1.35e-08	59.3	0.780992	26.442
107	S22_00006	Peptidase family S41	ef578_00240	Peptidase family S41	242	208	127	8	39	227	110	310	1.35e-08	59.3	0.780992	26.442
108	S22_00006	Peptidase family S41	ef612_01182	Peptidase family S41	242	154	89	6	39	182	111	259	2.05e-08	58.9	0.595041	32.468
109	S22_00006	Peptidase family S41	ef9_01161	Peptidase family S41	242	153	92	5	39	182	111	259	2.28e-08	58.5	0.595041	31.373
110	S22_00006	Peptidase family S41	ef94_01074	Peptidase family S41	242	153	92	5	39	182	111	259	2.28e-08	58.5	0.595041	31.373
111	S22_00006	Peptidase family S41	ef735_00524	Peptidase family S41	242	153	92	5	39	182	111	259	2.28e-08	58.5	0.595041	31.373
112	S22_00006	Peptidase family S41	ef734_00437	Peptidase family S41	242	153	92	5	39	182	111	259	2.28e-08	58.5	0.595041	31.373
113	S22_00006	Peptidase family S41	ef730_00522	Peptidase family S41	242	153	92	5	39	182	111	259	2.28e-08	58.5	0.595041	31.373
114	S22_00006	Peptidase family S41	ef728_00598	Peptidase family S41	242	153	92	5	39	182	111	259	2.28e-08	58.5	0.595041	31.373
115	S22_00006	Peptidase family S41	ef727_02580	Peptidase family S41	242	153	92	5	39	182	111	259	2.28e-08	58.5	0.595041	31.373
116	S22_00006	Peptidase family S41	ef726_00444	Peptidase family S41	242	153	92	5	39	182	111	259	2.28e-08	58.5	0.595041	31.373
117	S22_00006	Peptidase family S41	ef724_00533	Peptidase family S41	242	153	92	5	39	182	111	259	2.28e-08	58.5	0.595041	31.373
118	S22_00006	Peptidase family S41	ef723_02672	Peptidase family S41	242	153	92	5	39	182	111	259	2.28e-08	58.5	0.595041	31.373
119	S22_00006	Peptidase family S41	ef652_00054	Peptidase family S41	242	153	92	5	39	182	111	259	2.28e-08	58.5	0.595041	31.373
120	S22_00006	Peptidase family S41	ef58_00856	Peptidase family S41	242	153	92	5	39	182	111	259	2.28e-08	58.5	0.595041	31.373
121	S22_00006	Peptidase family S41	ef570_02049	Peptidase family S41	242	153	92	5	39	182	111	259	2.28e-08	58.5	0.595041	31.373
122	S22_00006	Peptidase family S41	ef538_01040	Peptidase family S41	242	153	92	5	39	182	111	259	2.28e-08	58.5	0.595041	31.373
123	S22_00006	Peptidase family S41	ef516_00464	Peptidase family S41	242	153	92	5	39	182	111	259	2.28e-08	58.5	0.595041	31.373
124	S22_00006	Peptidase family S41	ef514_01233	Peptidase family S41	242	153	92	5	39	182	111	259	2.28e-08	58.5	0.595041	31.373
125	S22_00006	Peptidase family S41	ef50_00702	Peptidase family S41	242	153	92	5	39	182	111	259	2.28e-08	58.5	0.595041	31.373
126	S22_00006	Peptidase family S41	ef508_00142	Peptidase family S41	242	153	92	5	39	182	111	259	2.28e-08	58.5	0.595041	31.373
127	S22_00006	Peptidase family S41	ef505_02136	Peptidase family S41	242	153	92	5	39	182	111	259	2.28e-08	58.5	0.595041	31.373
128	S22_00006	Peptidase family S41	ef48_00906	Peptidase family S41	242	153	92	5	39	182	111	259	2.28e-08	58.5	0.595041	31.373
129	S22_00006	Peptidase family S41	ef487_02737	Peptidase family S41	242	153	92	5	39	182	111	259	2.28e-08	58.5	0.595041	31.373
130	S22_00006	Peptidase family S41	ef485_02875	Peptidase family S41	242	153	92	5	39	182	111	259	2.28e-08	58.5	0.595041	31.373
131	S22_00006	Peptidase family S41	ef477_02975	Peptidase family S41	242	153	92	5	39	182	111	259	2.28e-08	58.5	0.595041	31.373
132	S22_00006	Peptidase family S41	ef464_00988	Peptidase family S41	242	153	92	5	39	182	111	259	2.28e-08	58.5	0.595041	31.373
133	S22_00006	Peptidase family S41	ef45_02063	Peptidase family S41	242	153	92	5	39	182	111	259	2.28e-08	58.5	0.595041	31.373
134	S22_00006	Peptidase family S41	ef44_02291	Peptidase family S41	242	153	92	5	39	182	111	259	2.28e-08	58.5	0.595041	31.373
135	S22_00006	Peptidase family S41	ef449_00297	Peptidase family S41	242	153	92	5	39	182	111	259	2.28e-08	58.5	0.595041	31.373
136	S22_00006	Peptidase family S41	ef445_02263	Peptidase family S41	242	153	92	5	39	182	111	259	2.28e-08	58.5	0.595041	31.373
137	S22_00006	Peptidase family S41	ef442_02753	Peptidase family S41	242	153	92	5	39	182	111	259	2.28e-08	58.5	0.595041	31.373
138	S22_00006	Peptidase family S41	ef432_01718	Peptidase family S41	242	153	92	5	39	182	111	259	2.28e-08	58.5	0.595041	31.373
139	S22_00006	Peptidase family S41	ef431_01214	Peptidase family S41	242	153	92	5	39	182	111	259	2.28e-08	58.5	0.595041	31.373
140	S22_00006	Peptidase family S41	ef428_00803	Peptidase family S41	242	153	92	5	39	182	111	259	2.28e-08	58.5	0.595041	31.373
141	S22_00006	Peptidase family S41	ef419_00628	Peptidase family S41	242	153	92	5	39	182	111	259	2.28e-08	58.5	0.595041	31.373
142	S22_00006	Peptidase family S41	ef414_02532	Peptidase family S41	242	153	92	5	39	182	111	259	2.28e-08	58.5	0.595041	31.373
143	S22_00006	Peptidase family S41	ef413_02715	Peptidase family S41	242	153	92	5	39	182	111	259	2.28e-08	58.5	0.595041	31.373
144	S22_00006	Peptidase family S41	ef407_01322	Peptidase family S41	242	153	92	5	39	182	111	259	2.28e-08	58.5	0.595041	31.373
145	S22_00006	Peptidase family S41	ef405_01689	Peptidase family S41	242	153	92	5	39	182	111	259	2.28e-08	58.5	0.595041	31.373
146	S22_00006	Peptidase family S41	ef403_02609	Peptidase family S41	242	153	92	5	39	182	111	259	2.28e-08	58.5	0.595041	31.373
147	S22_00006	Peptidase family S41	ef402_02224	Peptidase family S41	242	153	92	5	39	182	111	259	2.28e-08	58.5	0.595041	31.373
148	S22_00006	Peptidase family S41	ef3_02742	Peptidase family S41	242	153	92	5	39	182	111	259	2.28e-08	58.5	0.595041	31.373
149	S22_00006	Peptidase family S41	ef39_02344	Peptidase family S41	242	153	92	5	39	182	111	259	2.28e-08	58.5	0.595041	31.373
150	S22_00006	Peptidase family S41	ef398_02258	Peptidase family S41	242	153	92	5	39	182	111	259	2.28e-08	58.5	0.595041	31.373
151	S22_00006	Peptidase family S41	ef391_00581	Peptidase family S41	242	153	92	5	39	182	111	259	2.28e-08	58.5	0.595041	31.373
152	S22_00006	Peptidase family S41	ef388_01623	Peptidase family S41	242	153	92	5	39	182	111	259	2.28e-08	58.5	0.595041	31.373
153	S22_00006	Peptidase family S41	ef387_01421	Peptidase family S41	242	153	92	5	39	182	111	259	2.28e-08	58.5	0.595041	31.373
154	S22_00006	Peptidase family S41	ef386_00824	Peptidase family S41	242	153	92	5	39	182	111	259	2.28e-08	58.5	0.595041	31.373
155	S22_00006	Peptidase family S41	ef385_02317	Peptidase family S41	242	153	92	5	39	182	111	259	2.28e-08	58.5	0.595041	31.373
156	S22_00006	Peptidase family S41	ef384_00874	Peptidase family S41	242	153	92	5	39	182	111	259	2.28e-08	58.5	0.595041	31.373
157	S22_00006	Peptidase family S41	ef383_01135	Peptidase family S41	242	153	92	5	39	182	111	259	2.28e-08	58.5	0.595041	31.373
158	S22_00006	Peptidase family S41	ef377_01188	Peptidase family S41	242	153	92	5	39	182	111	259	2.28e-08	58.5	0.595041	31.373
159	S22_00006	Peptidase family S41	ef376_01920	Peptidase family S41	242	153	92	5	39	182	111	259	2.28e-08	58.5	0.595041	31.373
160	S22_00006	Peptidase family S41	ef375_01156	Peptidase family S41	242	153	92	5	39	182	111	259	2.28e-08	58.5	0.595041	31.373
161	S22_00006	Peptidase family S41	ef365_00949	Peptidase family S41	242	153	92	5	39	182	111	259	2.28e-08	58.5	0.595041	31.373
162	S22_00006	Peptidase family S41	ef357_00938	Peptidase family S41	242	153	92	5	39	182	111	259	2.28e-08	58.5	0.595041	31.373
163	S22_00006	Peptidase family S41	ef356_00987	Peptidase family S41	242	153	92	5	39	182	111	259	2.28e-08	58.5	0.595041	31.373
164	S22_00006	Peptidase family S41	ef34_01808	Peptidase family S41	242	153	92	5	39	182	111	259	2.28e-08	58.5	0.595041	31.373
165	S22_00006	Peptidase family S41	ef331_00504	Peptidase family S41	242	153	92	5	39	182	111	259	2.28e-08	58.5	0.595041	31.373
166	S22_00006	Peptidase family S41	ef330_01792	Peptidase family S41	242	153	92	5	39	182	111	259	2.28e-08	58.5	0.595041	31.373
167	S22_00006	Peptidase family S41	ef326_00204	Peptidase family S41	242	153	92	5	39	182	111	259	2.28e-08	58.5	0.595041	31.373
168	S22_00006	Peptidase family S41	ef323_00418	Peptidase family S41	242	153	92	5	39	182	111	259	2.28e-08	58.5	0.595041	31.373
169	S22_00006	Peptidase family S41	ef322_01989	Peptidase family S41	242	153	92	5	39	182	111	259	2.28e-08	58.5	0.595041	31.373
170	S22_00006	Peptidase family S41	ef320_01775	Peptidase family S41	242	153	92	5	39	182	111	259	2.28e-08	58.5	0.595041	31.373
171	S22_00006	Peptidase family S41	ef317_00469	Peptidase family S41	242	153	92	5	39	182	111	259	2.28e-08	58.5	0.595041	31.373
172	S22_00006	Peptidase family S41	ef315_02480	Peptidase family S41	242	153	92	5	39	182	111	259	2.28e-08	58.5	0.595041	31.373
173	S22_00006	Peptidase family S41	ef313_02253	Peptidase family S41	242	153	92	5	39	182	111	259	2.28e-08	58.5	0.595041	31.373
174	S22_00006	Peptidase family S41	ef311_02080	Peptidase family S41	242	153	92	5	39	182	111	259	2.28e-08	58.5	0.595041	31.373
175	S22_00006	Peptidase family S41	ef310_02172	Peptidase family S41	242	153	92	5	39	182	111	259	2.28e-08	58.5	0.595041	31.373
176	S22_00006	Peptidase family S41	ef309_01725	Peptidase family S41	242	153	92	5	39	182	111	259	2.28e-08	58.5	0.595041	31.373
177	S22_00006	Peptidase family S41	ef308_00204	Peptidase family S41	242	153	92	5	39	182	111	259	2.28e-08	58.5	0.595041	31.373
178	S22_00006	Peptidase family S41	ef307_02053	Peptidase family S41	242	153	92	5	39	182	111	259	2.28e-08	58.5	0.595041	31.373
179	S22_00006	Peptidase family S41	ef306_00217	Peptidase family S41	242	153	92	5	39	182	111	259	2.28e-08	58.5	0.595041	31.373
180	S22_00006	Peptidase family S41	ef2_01696	Peptidase family S41	242	153	92	5	39	182	111	259	2.28e-08	58.5	0.595041	31.373
181	S22_00006	Peptidase family S41	ef298_02544	Peptidase family S41	242	153	92	5	39	182	111	259	2.28e-08	58.5	0.595041	31.373
182	S22_00006	Peptidase family S41	ef273_00603	Peptidase family S41	242	153	92	5	39	182	111	259	2.28e-08	58.5	0.595041	31.373
183	S22_00006	Peptidase family S41	ef272_00546	Peptidase family S41	242	153	92	5	39	182	111	259	2.28e-08	58.5	0.595041	31.373
184	S22_00006	Peptidase family S41	ef25_02337	Peptidase family S41	242	153	92	5	39	182	111	259	2.28e-08	58.5	0.595041	31.373
185	S22_00006	Peptidase family S41	ef24_01725	Peptidase family S41	242	153	92	5	39	182	111	259	2.28e-08	58.5	0.595041	31.373
186	S22_00006	Peptidase family S41	ef23_01831	Peptidase family S41	242	153	92	5	39	182	111	259	2.28e-08	58.5	0.595041	31.373
187	S22_00006	Peptidase family S41	ef235_00202	Peptidase family S41	242	153	92	5	39	182	111	259	2.28e-08	58.5	0.595041	31.373
188	S22_00006	Peptidase family S41	ef233_01080	Peptidase family S41	242	153	92	5	39	182	111	259	2.28e-08	58.5	0.595041	31.373
189	S22_00006	Peptidase family S41	ef231_00194	Peptidase family S41	242	153	92	5	39	182	111	259	2.28e-08	58.5	0.595041	31.373
190	S22_00006	Peptidase family S41	ef230_02864	Peptidase family S41	242	153	92	5	39	182	111	259	2.28e-08	58.5	0.595041	31.373
191	S22_00006	Peptidase family S41	ef230_02854	Peptidase family S41	242	153	92	5	39	182	111	259	2.28e-08	58.5	0.595041	31.373
192	S22_00006	Peptidase family S41	ef22_01828	Peptidase family S41	242	153	92	5	39	182	111	259	2.28e-08	58.5	0.595041	31.373
193	S22_00006	Peptidase family S41	ef227_00477	Peptidase family S41	242	153	92	5	39	182	111	259	2.28e-08	58.5	0.595041	31.373
194	S22_00006	Peptidase family S41	ef224_00573	Peptidase family S41	242	153	92	5	39	182	111	259	2.28e-08	58.5	0.595041	31.373
195	S22_00006	Peptidase family S41	ef223_00460	Peptidase family S41	242	153	92	5	39	182	111	259	2.28e-08	58.5	0.595041	31.373
196	S22_00006	Peptidase family S41	ef221_00607	Peptidase family S41	242	153	92	5	39	182	111	259	2.28e-08	58.5	0.595041	31.373
197	S22_00006	Peptidase family S41	ef219_00495	Peptidase family S41	242	153	92	5	39	182	111	259	2.28e-08	58.5	0.595041	31.373
198	S22_00006	Peptidase family S41	ef218_00650	Peptidase family S41	242	153	92	5	39	182	111	259	2.28e-08	58.5	0.595041	31.373
199	S22_00006	Peptidase family S41	ef217_00605	Peptidase family S41	242	153	92	5	39	182	111	259	2.28e-08	58.5	0.595041	31.373
200	S22_00006	Peptidase family S41	ef216_01039	Peptidase family S41	242	153	92	5	39	182	111	259	2.28e-08	58.5	0.595041	31.373
201	S22_00006	Peptidase family S41	ef215_01065	Peptidase family S41	242	153	92	5	39	182	111	259	2.28e-08	58.5	0.595041	31.373
202	S22_00006	Peptidase family S41	ef214_00599	Peptidase family S41	242	153	92	5	39	182	111	259	2.28e-08	58.5	0.595041	31.373
203	S22_00006	Peptidase family S41	ef203_00983	Peptidase family S41	242	153	92	5	39	182	111	259	2.28e-08	58.5	0.595041	31.373
204	S22_00006	Peptidase family S41	ef19_03054	Peptidase family S41	242	153	92	5	39	182	111	259	2.28e-08	58.5	0.595041	31.373
205	S22_00006	Peptidase family S41	ef199_00577	Peptidase family S41	242	153	92	5	39	182	111	259	2.28e-08	58.5	0.595041	31.373
206	S22_00006	Peptidase family S41	ef198_00556	Peptidase family S41	242	153	92	5	39	182	111	259	2.28e-08	58.5	0.595041	31.373
207	S22_00006	Peptidase family S41	ef197_00632	Peptidase family S41	242	153	92	5	39	182	111	259	2.28e-08	58.5	0.595041	31.373
208	S22_00006	Peptidase family S41	ef186_00501	Peptidase family S41	242	153	92	5	39	182	111	259	2.28e-08	58.5	0.595041	31.373
209	S22_00006	Peptidase family S41	ef185_00487	Peptidase family S41	242	153	92	5	39	182	111	259	2.28e-08	58.5	0.595041	31.373
210	S22_00006	Peptidase family S41	ef184_00462	Peptidase family S41	242	153	92	5	39	182	111	259	2.28e-08	58.5	0.595041	31.373
211	S22_00006	Peptidase family S41	ef183_00529	Peptidase family S41	242	153	92	5	39	182	111	259	2.28e-08	58.5	0.595041	31.373
212	S22_00006	Peptidase family S41	ef182_00957	Peptidase family S41	242	153	92	5	39	182	111	259	2.28e-08	58.5	0.595041	31.373
213	S22_00006	Peptidase family S41	ef181_02428	Peptidase family S41	242	153	92	5	39	182	111	259	2.28e-08	58.5	0.595041	31.373
214	S22_00006	Peptidase family S41	ef180_00433	Peptidase family S41	242	153	92	5	39	182	111	259	2.28e-08	58.5	0.595041	31.373
215	S22_00006	Peptidase family S41	ef177_00463	Peptidase family S41	242	153	92	5	39	182	111	259	2.28e-08	58.5	0.595041	31.373
216	S22_00006	Peptidase family S41	ef165_00429	Peptidase family S41	242	153	92	5	39	182	111	259	2.28e-08	58.5	0.595041	31.373
217	S22_00006	Peptidase family S41	ef164_00579	Peptidase family S41	242	153	92	5	39	182	111	259	2.28e-08	58.5	0.595041	31.373
218	S22_00006	Peptidase family S41	ef15_03095	Peptidase family S41	242	153	92	5	39	182	111	259	2.28e-08	58.5	0.595041	31.373
219	S22_00006	Peptidase family S41	ef151_00485	Peptidase family S41	242	153	92	5	39	182	111	259	2.28e-08	58.5	0.595041	31.373
220	S22_00006	Peptidase family S41	ef136_01131	Peptidase family S41	242	153	92	5	39	182	111	259	2.28e-08	58.5	0.595041	31.373
221	S22_00006	Peptidase family S41	ef661_01076	Peptidase family S41	242	153	92	5	39	182	111	259	2.38e-08	58.5	0.595041	31.373
222	S22_00006	Peptidase family S41	ef660_01115	Peptidase family S41	242	153	92	5	39	182	111	259	2.38e-08	58.5	0.595041	31.373
223	S22_00006	Peptidase family S41	ef659_00707	Peptidase family S41	242	153	92	5	39	182	111	259	2.38e-08	58.5	0.595041	31.373
224	S22_00006	Peptidase family S41	ef229_00364	Peptidase family S41	242	158	90	5	77	218	12	168	4.27e-08	56.6	0.586777	32.278
225	S22_00006	Peptidase family S41	ef476_02645	Peptidase family S41	242	114	64	3	77	182	12	124	6.48e-08	55.5	0.438017	35.965
226	S22_00006	Peptidase family S41	ef644_00492	Peptidase family S41	242	153	92	5	39	182	111	259	6.83e-08	57	0.595041	31.373
227	S22_00006	Peptidase family S41	ef47_00934	Peptidase family S41	242	153	92	5	39	182	111	259	6.83e-08	57	0.595041	31.373
228	S22_00006	Peptidase family S41	ef438_03016	Peptidase family S41	242	153	92	5	39	182	111	259	6.83e-08	57	0.595041	31.373
229	S22_00006	Peptidase family S41	ef434_02051	Peptidase family S41	242	153	92	5	39	182	111	259	6.83e-08	57	0.595041	31.373
230	S22_00006	Peptidase family S41	ef430_00266	Peptidase family S41	242	153	92	5	39	182	111	259	6.83e-08	57	0.595041	31.373
231	S22_00006	Peptidase family S41	ef420_01585	Peptidase family S41	242	153	92	5	39	182	111	259	6.83e-08	57	0.595041	31.373
232	S22_00006	Peptidase family S41	ef382_01061	Peptidase family S41	242	153	92	5	39	182	111	259	6.83e-08	57	0.595041	31.373
233	S22_00006	Peptidase family S41	ef367_01510	Peptidase family S41	242	153	92	5	39	182	111	259	6.83e-08	57	0.595041	31.373
234	S22_00006	Peptidase family S41	ef234_01292	Peptidase family S41	242	153	92	5	39	182	111	259	6.83e-08	57	0.595041	31.373
235	S22_00006	Peptidase family S41	ef187_00893	Peptidase family S41	242	153	92	5	39	182	111	259	6.83e-08	57	0.595041	31.373
236	S22_00006	Peptidase family S41	ef148_01004	Peptidase family S41	242	153	92	5	39	182	111	259	6.83e-08	57	0.595041	31.373
237	S22_00006	Peptidase family S41	ef147_00939	Peptidase family S41	242	153	92	5	39	182	111	259	6.83e-08	57	0.595041	31.373
238	S22_00006	Peptidase family S41	ef146_00894	Peptidase family S41	242	153	92	5	39	182	111	259	6.83e-08	57	0.595041	31.373
239	S22_00006	Peptidase family S41	ef145_02685	Peptidase family S41	242	153	92	5	39	182	111	259	6.83e-08	57	0.595041	31.373
240	S22_00006	Peptidase family S41	ef706_00034	Peptidase family S41	242	153	93	5	39	182	111	259	1.6e-07	55.8	0.595041	30.719
241	S22_00006	Peptidase family S41	ef665_02703	Peptidase family S41	242	153	93	5	39	182	111	259	1.6e-07	55.8	0.595041	30.719
242	S22_00006	Peptidase family S41	ef664_01487	Peptidase family S41	242	153	93	5	39	182	111	259	1.6e-07	55.8	0.595041	30.719
243	S22_00006	Peptidase family S41	ef663_01457	Peptidase family S41	242	153	93	5	39	182	111	259	1.6e-07	55.8	0.595041	30.719
244	S22_00006	Peptidase family S41	ef456_01717	Peptidase family S41	242	153	93	5	39	182	111	259	1.6e-07	55.8	0.595041	30.719
245	S22_00006	Peptidase family S41	ef35_02120	Peptidase family S41	242	153	93	5	39	182	111	259	1.6e-07	55.8	0.595041	30.719
246	S22_00006	Peptidase family S41	ef10_02980	Peptidase family S41	242	153	93	5	39	182	111	259	1.6e-07	55.8	0.595041	30.719
247	S22_00006	Peptidase family S41	ef345_00020	Peptidase family S41	242	111	61	3	77	179	12	121	2.72e-07	53.5	0.42562	36.937
248	S22_00006	Peptidase family S41	ef229_00587	Peptidase family S41	242	153	90	6	39	182	111	257	5.91e-07	54.3	0.595041	31.373
249	S22_00094	Putative ribosomal N-acetyltransferase YdaF	ef503_00025	ribosomal-protein-S5-alanine N-acetyltransferase	191	185	94	2	3	187	2	182	7.42e-52	169	0.968586	47.027
250	S22_00094	Putative ribosomal N-acetyltransferase YdaF	ef690_02127	Ribosomal-protein-serine acetyltransferase	191	180	90	2	8	187	7	182	9.74e-52	168	0.942408	47.778
251	S22_00094	Putative ribosomal N-acetyltransferase YdaF	ef288_02551	Ribosomal-protein-serine acetyltransferase	191	180	90	2	8	187	7	182	9.74e-52	168	0.942408	47.778
252	S22_00094	Putative ribosomal N-acetyltransferase YdaF	ef279_00884	Ribosomal-protein-serine acetyltransferase	191	180	90	2	8	187	7	182	9.74e-52	168	0.942408	47.778
253	S22_00094	Putative ribosomal N-acetyltransferase YdaF	ef625_02376	Ribosomal-protein-serine acetyltransferase	191	175	86	2	13	187	12	182	1.85e-51	167	0.91623	48.571
254	S22_00094	Putative ribosomal N-acetyltransferase YdaF	ef613_02687	Ribosomal-protein-serine acetyltransferase	191	175	86	2	13	187	12	182	1.85e-51	167	0.91623	48.571
255	S22_00094	Putative ribosomal N-acetyltransferase YdaF	ef597_02223	Ribosomal-protein-serine acetyltransferase	191	175	86	2	13	187	12	182	1.85e-51	167	0.91623	48.571
256	S22_00094	Putative ribosomal N-acetyltransferase YdaF	ef555_01610	Ribosomal-protein-serine acetyltransferase	191	180	91	2	8	187	7	182	4.06e-51	167	0.942408	47.222
257	S22_00094	Putative ribosomal N-acetyltransferase YdaF	ef681_02310	Ribosomal-protein-serine acetyltransferase	191	175	87	2	13	187	12	182	7.47e-51	166	0.91623	48
258	S22_00094	Putative ribosomal N-acetyltransferase YdaF	ef390_00629	Ribosomal-protein-serine acetyltransferase	191	175	87	2	13	187	12	182	7.47e-51	166	0.91623	48
259	S22_00094	Putative ribosomal N-acetyltransferase YdaF	ef167_00224	Ribosomal-protein-serine acetyltransferase	191	175	87	2	13	187	12	182	7.47e-51	166	0.91623	48
260	S22_00094	Putative ribosomal N-acetyltransferase YdaF	ef443_01774	Ribosomal-protein-serine acetyltransferase	191	180	90	2	8	187	7	182	1.18e-50	166	0.942408	47.778
261	S22_00094	Putative ribosomal N-acetyltransferase YdaF	ef78_01302	Ribosomal-protein-serine acetyltransferase	191	180	90	2	8	187	7	182	3.14e-50	164	0.942408	47.778
262	S22_00094	Putative ribosomal N-acetyltransferase YdaF	ef680_02097	Ribosomal-protein-serine acetyltransferase	191	180	90	2	8	187	7	182	3.14e-50	164	0.942408	47.778
263	S22_00094	Putative ribosomal N-acetyltransferase YdaF	ef633_00085	Ribosomal-protein-serine acetyltransferase	191	180	90	2	8	187	7	182	3.14e-50	164	0.942408	47.778
264	S22_00094	Putative ribosomal N-acetyltransferase YdaF	ef630_00451	Ribosomal-protein-serine acetyltransferase	191	180	90	2	8	187	7	182	3.14e-50	164	0.942408	47.778
265	S22_00094	Putative ribosomal N-acetyltransferase YdaF	ef608_01861	Ribosomal-protein-serine acetyltransferase	191	180	90	2	8	187	7	182	3.14e-50	164	0.942408	47.778
266	S22_00094	Putative ribosomal N-acetyltransferase YdaF	ef593_00270	Ribosomal-protein-serine acetyltransferase	191	180	90	2	8	187	7	182	3.14e-50	164	0.942408	47.778
267	S22_00094	Putative ribosomal N-acetyltransferase YdaF	ef565_02423	Ribosomal-protein-serine acetyltransferase	191	180	90	2	8	187	7	182	3.14e-50	164	0.942408	47.778
268	S22_00094	Putative ribosomal N-acetyltransferase YdaF	ef498_02502	Ribosomal-protein-serine acetyltransferase	191	180	90	2	8	187	7	182	3.14e-50	164	0.942408	47.778
269	S22_00094	Putative ribosomal N-acetyltransferase YdaF	ef497_02260	Ribosomal-protein-serine acetyltransferase	191	180	90	2	8	187	7	182	3.14e-50	164	0.942408	47.778
270	S22_00094	Putative ribosomal N-acetyltransferase YdaF	ef392_00689	Ribosomal-protein-serine acetyltransferase	191	180	90	2	8	187	7	182	3.14e-50	164	0.942408	47.778
271	S22_00094	Putative ribosomal N-acetyltransferase YdaF	ef339_01677	Ribosomal-protein-serine acetyltransferase	191	180	90	2	8	187	7	182	3.14e-50	164	0.942408	47.778
272	S22_00094	Putative ribosomal N-acetyltransferase YdaF	ef152_02675	Ribosomal-protein-serine acetyltransferase	191	180	90	2	8	187	7	182	3.14e-50	164	0.942408	47.778
273	S22_00094	Putative ribosomal N-acetyltransferase YdaF	ef670_01441	Ribosomal-protein-serine acetyltransferase	191	185	95	2	3	187	2	182	3.29e-50	164	0.968586	46.486
274	S22_00094	Putative ribosomal N-acetyltransferase YdaF	ef8_01798	Spermidine N(1)-acetyltransferase	191	180	93	2	8	187	7	182	6.38e-50	164	0.942408	46.111
275	S22_00094	Putative ribosomal N-acetyltransferase YdaF	ef588_00948	Spermidine N(1)-acetyltransferase	191	180	93	2	8	187	7	182	6.38e-50	164	0.942408	46.111
276	S22_00094	Putative ribosomal N-acetyltransferase YdaF	ef504_02492	Spermidine N(1)-acetyltransferase	191	180	93	2	8	187	7	182	6.38e-50	164	0.942408	46.111
277	S22_00094	Putative ribosomal N-acetyltransferase YdaF	ef500_00171	Spermidine N(1)-acetyltransferase	191	180	93	2	8	187	7	182	6.38e-50	164	0.942408	46.111
278	S22_00094	Putative ribosomal N-acetyltransferase YdaF	ef499_02080	Spermidine N(1)-acetyltransferase	191	180	93	2	8	187	7	182	6.38e-50	164	0.942408	46.111
279	S22_00094	Putative ribosomal N-acetyltransferase YdaF	ef466_02322	Spermidine N(1)-acetyltransferase	191	180	93	2	8	187	7	182	6.38e-50	164	0.942408	46.111
280	S22_00094	Putative ribosomal N-acetyltransferase YdaF	ef43_02364	Spermidine N(1)-acetyltransferase	191	180	93	2	8	187	7	182	6.38e-50	164	0.942408	46.111
281	S22_00094	Putative ribosomal N-acetyltransferase YdaF	ef411_01132	Spermidine N(1)-acetyltransferase	191	180	93	2	8	187	7	182	6.38e-50	164	0.942408	46.111
282	S22_00094	Putative ribosomal N-acetyltransferase YdaF	ef348_01204	Spermidine N(1)-acetyltransferase	191	180	93	2	8	187	7	182	6.38e-50	164	0.942408	46.111
283	S22_00094	Putative ribosomal N-acetyltransferase YdaF	ef335_02689	Spermidine N(1)-acetyltransferase	191	180	93	2	8	187	7	182	6.38e-50	164	0.942408	46.111
284	S22_00094	Putative ribosomal N-acetyltransferase YdaF	ef325_02386	Spermidine N(1)-acetyltransferase	191	180	93	2	8	187	7	182	6.38e-50	164	0.942408	46.111
285	S22_00094	Putative ribosomal N-acetyltransferase YdaF	ef324_02128	Spermidine N(1)-acetyltransferase	191	180	93	2	8	187	7	182	6.38e-50	164	0.942408	46.111
286	S22_00094	Putative ribosomal N-acetyltransferase YdaF	ef312_02386	Spermidine N(1)-acetyltransferase	191	180	93	2	8	187	7	182	6.38e-50	164	0.942408	46.111
287	S22_00094	Putative ribosomal N-acetyltransferase YdaF	ef294_01778	Spermidine N(1)-acetyltransferase	191	180	93	2	8	187	7	182	6.38e-50	164	0.942408	46.111
288	S22_00094	Putative ribosomal N-acetyltransferase YdaF	ef293_02388	Spermidine N(1)-acetyltransferase	191	180	93	2	8	187	7	182	6.38e-50	164	0.942408	46.111
289	S22_00094	Putative ribosomal N-acetyltransferase YdaF	ef278_01884	Spermidine N(1)-acetyltransferase	191	180	93	2	8	187	7	182	6.38e-50	164	0.942408	46.111
290	S22_00094	Putative ribosomal N-acetyltransferase YdaF	ef21_02082	Spermidine N(1)-acetyltransferase	191	180	93	2	8	187	7	182	6.38e-50	164	0.942408	46.111
291	S22_00094	Putative ribosomal N-acetyltransferase YdaF	ef168_02380	Spermidine N(1)-acetyltransferase	191	180	93	2	8	187	7	182	6.38e-50	164	0.942408	46.111
292	S22_00094	Putative ribosomal N-acetyltransferase YdaF	ef155_02649	Spermidine N(1)-acetyltransferase	191	180	93	2	8	187	7	182	6.38e-50	164	0.942408	46.111
293	S22_00094	Putative ribosomal N-acetyltransferase YdaF	ef135_00636	Spermidine N(1)-acetyltransferase	191	180	93	2	8	187	7	182	6.38e-50	164	0.942408	46.111
294	S22_00094	Putative ribosomal N-acetyltransferase YdaF	ef541_00053	Ribosomal-protein-serine acetyltransferase	191	180	90	2	8	187	7	182	6.81e-50	164	0.942408	47.778
295	S22_00094	Putative ribosomal N-acetyltransferase YdaF	ef552_01001	Ribosomal-protein-serine acetyltransferase	191	180	91	2	8	187	7	182	1.11e-49	163	0.942408	47.222
296	S22_00094	Putative ribosomal N-acetyltransferase YdaF	ef77_02696	Ribosomal-protein-serine acetyltransferase	191	180	90	2	8	187	7	182	1.23e-49	163	0.942408	47.778
297	S22_00094	Putative ribosomal N-acetyltransferase YdaF	ef76_01970	Ribosomal-protein-serine acetyltransferase	191	180	90	2	8	187	7	182	1.23e-49	163	0.942408	47.778
298	S22_00094	Putative ribosomal N-acetyltransferase YdaF	ef75_01264	Ribosomal-protein-serine acetyltransferase	191	180	90	2	8	187	7	182	1.23e-49	163	0.942408	47.778
299	S22_00094	Putative ribosomal N-acetyltransferase YdaF	ef74_01953	Ribosomal-protein-serine acetyltransferase	191	180	90	2	8	187	7	182	1.23e-49	163	0.942408	47.778
300	S22_00094	Putative ribosomal N-acetyltransferase YdaF	ef73_02542	Ribosomal-protein-serine acetyltransferase	191	180	90	2	8	187	7	182	1.23e-49	163	0.942408	47.778
301	S22_00094	Putative ribosomal N-acetyltransferase YdaF	ef72_00677	Ribosomal-protein-serine acetyltransferase	191	180	90	2	8	187	7	182	1.23e-49	163	0.942408	47.778
302	S22_00094	Putative ribosomal N-acetyltransferase YdaF	ef71_01918	Ribosomal-protein-serine acetyltransferase	191	180	90	2	8	187	7	182	1.23e-49	163	0.942408	47.778
303	S22_00094	Putative ribosomal N-acetyltransferase YdaF	ef70_01973	Ribosomal-protein-serine acetyltransferase	191	180	90	2	8	187	7	182	1.23e-49	163	0.942408	47.778
304	S22_00094	Putative ribosomal N-acetyltransferase YdaF	ef69_02317	Ribosomal-protein-serine acetyltransferase	191	180	90	2	8	187	7	182	1.23e-49	163	0.942408	47.778
305	S22_00094	Putative ribosomal N-acetyltransferase YdaF	ef68_00744	Ribosomal-protein-serine acetyltransferase	191	180	90	2	8	187	7	182	1.23e-49	163	0.942408	47.778
306	S22_00094	Putative ribosomal N-acetyltransferase YdaF	ef67_01761	Ribosomal-protein-serine acetyltransferase	191	180	90	2	8	187	7	182	1.23e-49	163	0.942408	47.778
307	S22_00094	Putative ribosomal N-acetyltransferase YdaF	ef66_02092	Ribosomal-protein-serine acetyltransferase	191	180	90	2	8	187	7	182	1.23e-49	163	0.942408	47.778
308	S22_00094	Putative ribosomal N-acetyltransferase YdaF	ef65_02619	Ribosomal-protein-serine acetyltransferase	191	180	90	2	8	187	7	182	1.23e-49	163	0.942408	47.778
309	S22_00094	Putative ribosomal N-acetyltransferase YdaF	ef64_02132	Ribosomal-protein-serine acetyltransferase	191	180	90	2	8	187	7	182	1.23e-49	163	0.942408	47.778
310	S22_00094	Putative ribosomal N-acetyltransferase YdaF	ef63_01757	Ribosomal-protein-serine acetyltransferase	191	180	90	2	8	187	7	182	1.23e-49	163	0.942408	47.778
311	S22_00094	Putative ribosomal N-acetyltransferase YdaF	ef62_01207	Ribosomal-protein-serine acetyltransferase	191	180	90	2	8	187	7	182	1.23e-49	163	0.942408	47.778
312	S22_00094	Putative ribosomal N-acetyltransferase YdaF	ef579_02429	Ribosomal-protein-serine acetyltransferase	191	180	90	2	8	187	7	182	1.23e-49	163	0.942408	47.778
313	S22_00094	Putative ribosomal N-acetyltransferase YdaF	ef573_00285	Ribosomal-protein-serine acetyltransferase	191	180	90	2	8	187	7	182	1.23e-49	163	0.942408	47.778
314	S22_00094	Putative ribosomal N-acetyltransferase YdaF	ef561_01228	Ribosomal-protein-serine acetyltransferase	191	180	90	2	8	187	7	182	1.23e-49	163	0.942408	47.778
315	S22_00094	Putative ribosomal N-acetyltransferase YdaF	ef543_01941	Ribosomal-protein-serine acetyltransferase	191	180	90	2	8	187	7	182	1.23e-49	163	0.942408	47.778
316	S22_00094	Putative ribosomal N-acetyltransferase YdaF	ef522_00876	Ribosomal-protein-serine acetyltransferase	191	180	90	2	8	187	7	182	1.23e-49	163	0.942408	47.778
317	S22_00094	Putative ribosomal N-acetyltransferase YdaF	ef507_00070	Ribosomal-protein-serine acetyltransferase	191	180	90	2	8	187	7	182	1.23e-49	163	0.942408	47.778
318	S22_00094	Putative ribosomal N-acetyltransferase YdaF	ef46_01225	Ribosomal-protein-serine acetyltransferase	191	180	90	2	8	187	7	182	1.23e-49	163	0.942408	47.778
319	S22_00094	Putative ribosomal N-acetyltransferase YdaF	ef458_01902	Ribosomal-protein-serine acetyltransferase	191	180	90	2	8	187	7	182	1.23e-49	163	0.942408	47.778
320	S22_00094	Putative ribosomal N-acetyltransferase YdaF	ef418_01083	Ribosomal-protein-serine acetyltransferase	191	180	90	2	8	187	7	182	1.23e-49	163	0.942408	47.778
321	S22_00094	Putative ribosomal N-acetyltransferase YdaF	ef417_00514	Ribosomal-protein-serine acetyltransferase	191	180	90	2	8	187	7	182	1.23e-49	163	0.942408	47.778
322	S22_00094	Putative ribosomal N-acetyltransferase YdaF	ef416_00575	Ribosomal-protein-serine acetyltransferase	191	180	90	2	8	187	7	182	1.23e-49	163	0.942408	47.778
323	S22_00094	Putative ribosomal N-acetyltransferase YdaF	ef415_00873	Ribosomal-protein-serine acetyltransferase	191	180	90	2	8	187	7	182	1.23e-49	163	0.942408	47.778
324	S22_00094	Putative ribosomal N-acetyltransferase YdaF	ef408_02931	Ribosomal-protein-serine acetyltransferase	191	180	90	2	8	187	7	182	1.23e-49	163	0.942408	47.778
325	S22_00094	Putative ribosomal N-acetyltransferase YdaF	ef393_00174	Ribosomal-protein-serine acetyltransferase	191	180	90	2	8	187	7	182	1.23e-49	163	0.942408	47.778
326	S22_00094	Putative ribosomal N-acetyltransferase YdaF	ef366_00503	Ribosomal-protein-serine acetyltransferase	191	180	90	2	8	187	7	182	1.23e-49	163	0.942408	47.778
327	S22_00094	Putative ribosomal N-acetyltransferase YdaF	ef241_02585	Ribosomal-protein-serine acetyltransferase	191	180	90	2	8	187	7	182	1.23e-49	163	0.942408	47.778
328	S22_00094	Putative ribosomal N-acetyltransferase YdaF	ef196_01937	Ribosomal-protein-serine acetyltransferase	191	180	90	2	8	187	7	182	1.23e-49	163	0.942408	47.778
329	S22_00094	Putative ribosomal N-acetyltransferase YdaF	ef191_02542	Ribosomal-protein-serine acetyltransferase	191	180	90	2	8	187	7	182	1.23e-49	163	0.942408	47.778
330	S22_00094	Putative ribosomal N-acetyltransferase YdaF	ef190_02507	Ribosomal-protein-serine acetyltransferase	191	180	90	2	8	187	7	182	1.23e-49	163	0.942408	47.778
331	S22_00094	Putative ribosomal N-acetyltransferase YdaF	ef169_02750	Ribosomal-protein-serine acetyltransferase	191	180	90	2	8	187	7	182	1.23e-49	163	0.942408	47.778
332	S22_00094	Putative ribosomal N-acetyltransferase YdaF	ef120_02582	Ribosomal-protein-serine acetyltransferase	191	180	90	2	8	187	7	182	1.23e-49	163	0.942408	47.778
333	S22_00094	Putative ribosomal N-acetyltransferase YdaF	ef692_02136	ribosomal-protein-S5-alanine N-acetyltransferase	191	180	91	2	8	187	7	182	1.51e-49	162	0.942408	47.222
334	S22_00094	Putative ribosomal N-acetyltransferase YdaF	ef671_02366	ribosomal-protein-S5-alanine N-acetyltransferase	191	180	91	2	8	187	7	182	1.51e-49	162	0.942408	47.222
335	S22_00094	Putative ribosomal N-acetyltransferase YdaF	ef666_02215	ribosomal-protein-S5-alanine N-acetyltransferase	191	180	91	2	8	187	7	182	1.51e-49	162	0.942408	47.222
336	S22_00094	Putative ribosomal N-acetyltransferase YdaF	ef623_02646	ribosomal-protein-S5-alanine N-acetyltransferase	191	180	91	2	8	187	7	182	1.51e-49	162	0.942408	47.222
337	S22_00094	Putative ribosomal N-acetyltransferase YdaF	ef615_00669	ribosomal-protein-S5-alanine N-acetyltransferase	191	180	91	2	8	187	7	182	1.51e-49	162	0.942408	47.222
338	S22_00094	Putative ribosomal N-acetyltransferase YdaF	ef589_02068	ribosomal-protein-S5-alanine N-acetyltransferase	191	180	91	2	8	187	7	182	1.51e-49	162	0.942408	47.222
339	S22_00094	Putative ribosomal N-acetyltransferase YdaF	ef490_00675	ribosomal-protein-S5-alanine N-acetyltransferase	191	180	91	2	8	187	7	182	1.51e-49	162	0.942408	47.222
340	S22_00094	Putative ribosomal N-acetyltransferase YdaF	ef721_01932	Ribosomal-protein-serine acetyltransferase	191	180	91	2	8	187	7	182	2e-49	162	0.942408	47.222
341	S22_00094	Putative ribosomal N-acetyltransferase YdaF	ef718_01135	Ribosomal-protein-serine acetyltransferase	191	180	91	2	8	187	7	182	2e-49	162	0.942408	47.222
342	S22_00094	Putative ribosomal N-acetyltransferase YdaF	ef676_01686	Ribosomal-protein-serine acetyltransferase	191	180	91	2	8	187	7	182	2e-49	162	0.942408	47.222
343	S22_00094	Putative ribosomal N-acetyltransferase YdaF	ef675_02137	Ribosomal-protein-serine acetyltransferase	191	180	91	2	8	187	7	182	2e-49	162	0.942408	47.222
344	S22_00094	Putative ribosomal N-acetyltransferase YdaF	ef585_01646	Ribosomal-protein-serine acetyltransferase	191	180	91	2	8	187	7	182	2e-49	162	0.942408	47.222
345	S22_00094	Putative ribosomal N-acetyltransferase YdaF	ef580_02836	Ribosomal-protein-serine acetyltransferase	191	180	91	2	8	187	7	182	2e-49	162	0.942408	47.222
346	S22_00094	Putative ribosomal N-acetyltransferase YdaF	ef399_02319	Ribosomal-protein-serine acetyltransferase	191	185	99	2	3	187	2	182	2.05e-49	162	0.968586	44.324
347	S22_00094	Putative ribosomal N-acetyltransferase YdaF	ef88_02352	ribosomal-protein-S5-alanine N-acetyltransferase	191	180	94	2	8	187	7	182	2.14e-49	162	0.942408	45.556
348	S22_00094	Putative ribosomal N-acetyltransferase YdaF	ef87_02826	ribosomal-protein-S5-alanine N-acetyltransferase	191	180	94	2	8	187	7	182	2.14e-49	162	0.942408	45.556
349	S22_00094	Putative ribosomal N-acetyltransferase YdaF	ef694_02168	ribosomal-protein-S5-alanine N-acetyltransferase	191	180	94	2	8	187	7	182	2.14e-49	162	0.942408	45.556
350	S22_00094	Putative ribosomal N-acetyltransferase YdaF	ef622_01169	ribosomal-protein-S5-alanine N-acetyltransferase	191	180	94	2	8	187	7	182	2.14e-49	162	0.942408	45.556
351	S22_00094	Putative ribosomal N-acetyltransferase YdaF	ef576_02161	ribosomal-protein-S5-alanine N-acetyltransferase	191	180	94	2	8	187	7	182	2.14e-49	162	0.942408	45.556
352	S22_00094	Putative ribosomal N-acetyltransferase YdaF	ef562_00500	ribosomal-protein-S5-alanine N-acetyltransferase	191	180	94	2	8	187	7	182	2.14e-49	162	0.942408	45.556
353	S22_00094	Putative ribosomal N-acetyltransferase YdaF	ef440_01732	ribosomal-protein-S5-alanine N-acetyltransferase	191	180	94	2	8	187	7	182	2.14e-49	162	0.942408	45.556
354	S22_00094	Putative ribosomal N-acetyltransferase YdaF	ef286_01542	ribosomal-protein-S5-alanine N-acetyltransferase	191	180	94	2	8	187	7	182	2.14e-49	162	0.942408	45.556
355	S22_00094	Putative ribosomal N-acetyltransferase YdaF	V33_02244	ribosomal-protein-S5-alanine N-acetyltransferase	191	180	94	2	8	187	7	182	2.49e-49	162	0.942408	45.556
356	S22_00094	Putative ribosomal N-acetyltransferase YdaF	V23_02808	ribosomal-protein-S5-alanine N-acetyltransferase	191	180	94	2	8	187	7	182	2.49e-49	162	0.942408	45.556
357	S22_00094	Putative ribosomal N-acetyltransferase YdaF	S3_02205	ribosomal-protein-S5-alanine N-acetyltransferase	191	180	94	2	8	187	7	182	2.49e-49	162	0.942408	45.556
358	S22_00094	Putative ribosomal N-acetyltransferase YdaF	ef96_02788	ribosomal-protein-S5-alanine N-acetyltransferase	191	180	94	2	8	187	7	182	2.49e-49	162	0.942408	45.556
359	S22_00094	Putative ribosomal N-acetyltransferase YdaF	ef711_01455	ribosomal-protein-S5-alanine N-acetyltransferase	191	180	94	2	8	187	7	182	2.49e-49	162	0.942408	45.556
360	S22_00094	Putative ribosomal N-acetyltransferase YdaF	ef708_00613	ribosomal-protein-S5-alanine N-acetyltransferase	191	180	94	2	8	187	7	182	2.49e-49	162	0.942408	45.556
361	S22_00094	Putative ribosomal N-acetyltransferase YdaF	ef707_03060	ribosomal-protein-S5-alanine N-acetyltransferase	191	180	94	2	8	187	7	182	2.49e-49	162	0.942408	45.556
362	S22_00094	Putative ribosomal N-acetyltransferase YdaF	ef677_01555	ribosomal-protein-S5-alanine N-acetyltransferase	191	180	94	2	8	187	7	182	2.49e-49	162	0.942408	45.556
363	S22_00094	Putative ribosomal N-acetyltransferase YdaF	ef643_00632	ribosomal-protein-S5-alanine N-acetyltransferase	191	180	94	2	8	187	7	182	2.49e-49	162	0.942408	45.556
364	S22_00094	Putative ribosomal N-acetyltransferase YdaF	ef642_02325	ribosomal-protein-S5-alanine N-acetyltransferase	191	180	94	2	8	187	7	182	2.49e-49	162	0.942408	45.556
365	S22_00094	Putative ribosomal N-acetyltransferase YdaF	ef641_02234	ribosomal-protein-S5-alanine N-acetyltransferase	191	180	94	2	8	187	7	182	2.49e-49	162	0.942408	45.556
366	S22_00094	Putative ribosomal N-acetyltransferase YdaF	ef635_02366	ribosomal-protein-S5-alanine N-acetyltransferase	191	180	94	2	8	187	7	182	2.49e-49	162	0.942408	45.556
367	S22_00094	Putative ribosomal N-acetyltransferase YdaF	ef632_02157	ribosomal-protein-S5-alanine N-acetyltransferase	191	180	94	2	8	187	7	182	2.49e-49	162	0.942408	45.556
368	S22_00094	Putative ribosomal N-acetyltransferase YdaF	ef624_02169	ribosomal-protein-S5-alanine N-acetyltransferase	191	180	94	2	8	187	7	182	2.49e-49	162	0.942408	45.556
369	S22_00094	Putative ribosomal N-acetyltransferase YdaF	ef621_02574	ribosomal-protein-S5-alanine N-acetyltransferase	191	180	94	2	8	187	7	182	2.49e-49	162	0.942408	45.556
370	S22_00094	Putative ribosomal N-acetyltransferase YdaF	ef620_00312	ribosomal-protein-S5-alanine N-acetyltransferase	191	180	94	2	8	187	7	182	2.49e-49	162	0.942408	45.556
371	S22_00094	Putative ribosomal N-acetyltransferase YdaF	ef61_01507	ribosomal-protein-S5-alanine N-acetyltransferase	191	180	94	2	8	187	7	182	2.49e-49	162	0.942408	45.556
372	S22_00094	Putative ribosomal N-acetyltransferase YdaF	ef617_01334	ribosomal-protein-S5-alanine N-acetyltransferase	191	180	94	2	8	187	7	182	2.49e-49	162	0.942408	45.556
373	S22_00094	Putative ribosomal N-acetyltransferase YdaF	ef611_02377	ribosomal-protein-S5-alanine N-acetyltransferase	191	180	94	2	8	187	7	182	2.49e-49	162	0.942408	45.556
374	S22_00094	Putative ribosomal N-acetyltransferase YdaF	ef609_02014	ribosomal-protein-S5-alanine N-acetyltransferase	191	180	94	2	8	187	7	182	2.49e-49	162	0.942408	45.556
375	S22_00094	Putative ribosomal N-acetyltransferase YdaF	ef604_00158	ribosomal-protein-S5-alanine N-acetyltransferase	191	180	94	2	8	187	7	182	2.49e-49	162	0.942408	45.556
376	S22_00094	Putative ribosomal N-acetyltransferase YdaF	ef583_02262	ribosomal-protein-S5-alanine N-acetyltransferase	191	180	94	2	8	187	7	182	2.49e-49	162	0.942408	45.556
377	S22_00094	Putative ribosomal N-acetyltransferase YdaF	ef578_01562	ribosomal-protein-S5-alanine N-acetyltransferase	191	180	94	2	8	187	7	182	2.49e-49	162	0.942408	45.556
378	S22_00094	Putative ribosomal N-acetyltransferase YdaF	ef570_01749	ribosomal-protein-S5-alanine N-acetyltransferase	191	180	94	2	8	187	7	182	2.49e-49	162	0.942408	45.556
379	S22_00094	Putative ribosomal N-acetyltransferase YdaF	ef567_02311	ribosomal-protein-S5-alanine N-acetyltransferase	191	180	94	2	8	187	7	182	2.49e-49	162	0.942408	45.556
380	S22_00094	Putative ribosomal N-acetyltransferase YdaF	ef545_00130	ribosomal-protein-S5-alanine N-acetyltransferase	191	180	94	2	8	187	7	182	2.49e-49	162	0.942408	45.556
381	S22_00094	Putative ribosomal N-acetyltransferase YdaF	ef528_01383	ribosomal-protein-S5-alanine N-acetyltransferase	191	180	94	2	8	187	7	182	2.49e-49	162	0.942408	45.556
382	S22_00094	Putative ribosomal N-acetyltransferase YdaF	ef496_02599	ribosomal-protein-S5-alanine N-acetyltransferase	191	180	94	2	8	187	7	182	2.49e-49	162	0.942408	45.556
383	S22_00094	Putative ribosomal N-acetyltransferase YdaF	ef492_00155	ribosomal-protein-S5-alanine N-acetyltransferase	191	180	94	2	8	187	7	182	2.49e-49	162	0.942408	45.556
384	S22_00094	Putative ribosomal N-acetyltransferase YdaF	ef491_01239	ribosomal-protein-S5-alanine N-acetyltransferase	191	180	94	2	8	187	7	182	2.49e-49	162	0.942408	45.556
385	S22_00094	Putative ribosomal N-acetyltransferase YdaF	ef470_00344	ribosomal-protein-S5-alanine N-acetyltransferase	191	180	94	2	8	187	7	182	2.49e-49	162	0.942408	45.556
386	S22_00094	Putative ribosomal N-acetyltransferase YdaF	ef453_02341	ribosomal-protein-S5-alanine N-acetyltransferase	191	180	94	2	8	187	7	182	2.49e-49	162	0.942408	45.556
387	S22_00094	Putative ribosomal N-acetyltransferase YdaF	ef40_02545	ribosomal-protein-S5-alanine N-acetyltransferase	191	180	94	2	8	187	7	182	2.49e-49	162	0.942408	45.556
388	S22_00094	Putative ribosomal N-acetyltransferase YdaF	ef365_02464	ribosomal-protein-S5-alanine N-acetyltransferase	191	180	94	2	8	187	7	182	2.49e-49	162	0.942408	45.556
389	S22_00094	Putative ribosomal N-acetyltransferase YdaF	ef359_02450	ribosomal-protein-S5-alanine N-acetyltransferase	191	180	94	2	8	187	7	182	2.49e-49	162	0.942408	45.556
390	S22_00094	Putative ribosomal N-acetyltransferase YdaF	ef336_02360	ribosomal-protein-S5-alanine N-acetyltransferase	191	180	94	2	8	187	7	182	2.49e-49	162	0.942408	45.556
391	S22_00094	Putative ribosomal N-acetyltransferase YdaF	ef329_02127	ribosomal-protein-S5-alanine N-acetyltransferase	191	180	94	2	8	187	7	182	2.49e-49	162	0.942408	45.556
392	S22_00094	Putative ribosomal N-acetyltransferase YdaF	ef319_02156	ribosomal-protein-S5-alanine N-acetyltransferase	191	180	94	2	8	187	7	182	2.49e-49	162	0.942408	45.556
393	S22_00094	Putative ribosomal N-acetyltransferase YdaF	ef289_02382	ribosomal-protein-S5-alanine N-acetyltransferase	191	180	94	2	8	187	7	182	2.49e-49	162	0.942408	45.556
394	S22_00094	Putative ribosomal N-acetyltransferase YdaF	ef228_02686	ribosomal-protein-S5-alanine N-acetyltransferase	191	180	94	2	8	187	7	182	2.49e-49	162	0.942408	45.556
395	S22_00094	Putative ribosomal N-acetyltransferase YdaF	ef205_02691	ribosomal-protein-S5-alanine N-acetyltransferase	191	180	94	2	8	187	7	182	2.49e-49	162	0.942408	45.556
396	S22_00094	Putative ribosomal N-acetyltransferase YdaF	ef172_03099	ribosomal-protein-S5-alanine N-acetyltransferase	191	180	94	2	8	187	7	182	2.49e-49	162	0.942408	45.556
397	S22_00094	Putative ribosomal N-acetyltransferase YdaF	ef165_02811	ribosomal-protein-S5-alanine N-acetyltransferase	191	180	94	2	8	187	7	182	2.49e-49	162	0.942408	45.556
398	S22_00094	Putative ribosomal N-acetyltransferase YdaF	ef154_02458	ribosomal-protein-S5-alanine N-acetyltransferase	191	180	94	2	8	187	7	182	2.49e-49	162	0.942408	45.556
399	S22_00094	Putative ribosomal N-acetyltransferase YdaF	ef153_02786	ribosomal-protein-S5-alanine N-acetyltransferase	191	180	94	2	8	187	7	182	2.49e-49	162	0.942408	45.556
400	S22_00094	Putative ribosomal N-acetyltransferase YdaF	ef101_01986	ribosomal-protein-S5-alanine N-acetyltransferase	191	180	94	2	8	187	7	182	2.49e-49	162	0.942408	45.556
401	S22_00094	Putative ribosomal N-acetyltransferase YdaF	ef551_02216	ribosomal-protein-S5-alanine N-acetyltransferase	191	180	94	2	8	187	7	182	2.96e-49	162	0.942408	45.556
402	S22_00094	Putative ribosomal N-acetyltransferase YdaF	ef544_01465	ribosomal-protein-S5-alanine N-acetyltransferase	191	180	94	2	8	187	7	182	2.96e-49	162	0.942408	45.556
403	S22_00094	Putative ribosomal N-acetyltransferase YdaF	ef41_02469	ribosomal-protein-S5-alanine N-acetyltransferase	191	180	94	2	8	187	7	182	2.96e-49	162	0.942408	45.556
404	S22_00094	Putative ribosomal N-acetyltransferase YdaF	ef661_01531	Ribosomal-protein-serine acetyltransferase	191	180	94	2	8	187	7	182	3.53e-49	162	0.942408	45.556
405	S22_00094	Putative ribosomal N-acetyltransferase YdaF	ef660_00074	Ribosomal-protein-serine acetyltransferase	191	180	94	2	8	187	7	182	3.53e-49	162	0.942408	45.556
406	S22_00094	Putative ribosomal N-acetyltransferase YdaF	ef659_01750	Ribosomal-protein-serine acetyltransferase	191	180	94	2	8	187	7	182	3.53e-49	162	0.942408	45.556
407	S22_00094	Putative ribosomal N-acetyltransferase YdaF	ef657_01943	Ribosomal-protein-serine acetyltransferase	191	180	94	2	8	187	7	182	3.53e-49	162	0.942408	45.556
408	S22_00094	Putative ribosomal N-acetyltransferase YdaF	ef655_01854	Ribosomal-protein-serine acetyltransferase	191	180	94	2	8	187	7	182	3.53e-49	162	0.942408	45.556
409	S22_00094	Putative ribosomal N-acetyltransferase YdaF	ef501_02383	Spermidine N(1)-acetyltransferase	191	180	94	2	8	187	7	182	3.53e-49	162	0.942408	45.556
410	S22_00094	Putative ribosomal N-acetyltransferase YdaF	ef93_02571	ribosomal-protein-S5-alanine N-acetyltransferase	191	180	94	2	8	187	7	182	3.6e-49	162	0.942408	45.556
411	S22_00094	Putative ribosomal N-acetyltransferase YdaF	ef92_02613	ribosomal-protein-S5-alanine N-acetyltransferase	191	180	94	2	8	187	7	182	3.6e-49	162	0.942408	45.556
412	S22_00094	Putative ribosomal N-acetyltransferase YdaF	ef90_02343	ribosomal-protein-S5-alanine N-acetyltransferase	191	180	94	2	8	187	7	182	3.6e-49	162	0.942408	45.556
413	S22_00094	Putative ribosomal N-acetyltransferase YdaF	ef577_01039	ribosomal-protein-S5-alanine N-acetyltransferase	191	180	94	2	8	187	7	182	3.6e-49	162	0.942408	45.556
414	S22_00094	Putative ribosomal N-acetyltransferase YdaF	ef575_00530	ribosomal-protein-S5-alanine N-acetyltransferase	191	180	94	2	8	187	7	182	3.6e-49	162	0.942408	45.556
415	S22_00094	Putative ribosomal N-acetyltransferase YdaF	ef564_02390	ribosomal-protein-S5-alanine N-acetyltransferase	191	180	94	2	8	187	7	182	3.6e-49	162	0.942408	45.556
416	S22_00094	Putative ribosomal N-acetyltransferase YdaF	ef557_02606	ribosomal-protein-S5-alanine N-acetyltransferase	191	180	94	2	8	187	7	182	3.6e-49	162	0.942408	45.556
417	S22_00094	Putative ribosomal N-acetyltransferase YdaF	ef550_02812	ribosomal-protein-S5-alanine N-acetyltransferase	191	180	94	2	8	187	7	182	3.6e-49	162	0.942408	45.556
418	S22_00094	Putative ribosomal N-acetyltransferase YdaF	ef546_02467	ribosomal-protein-S5-alanine N-acetyltransferase	191	180	94	2	8	187	7	182	3.6e-49	162	0.942408	45.556
419	S22_00094	Putative ribosomal N-acetyltransferase YdaF	ef533_00693	ribosomal-protein-S5-alanine N-acetyltransferase	191	180	94	2	8	187	7	182	3.6e-49	162	0.942408	45.556
420	S22_00094	Putative ribosomal N-acetyltransferase YdaF	ef159_02682	ribosomal-protein-S5-alanine N-acetyltransferase	191	180	94	2	8	187	7	182	3.6e-49	162	0.942408	45.556
421	S22_00094	Putative ribosomal N-acetyltransferase YdaF	ef686_02153	Ribosomal-protein-serine acetyltransferase	191	180	94	2	8	187	7	182	3.81e-49	162	0.942408	45.556
422	S22_00094	Putative ribosomal N-acetyltransferase YdaF	ef638_02522	Ribosomal-protein-serine acetyltransferase	191	180	94	2	8	187	7	182	3.81e-49	162	0.942408	45.556
423	S22_00094	Putative ribosomal N-acetyltransferase YdaF	ef603_02287	Ribosomal-protein-serine acetyltransferase	191	180	94	2	8	187	7	182	3.81e-49	162	0.942408	45.556
424	S22_00094	Putative ribosomal N-acetyltransferase YdaF	ef208_02762	Ribosomal-protein-serine acetyltransferase	191	180	94	2	8	187	7	182	3.81e-49	162	0.942408	45.556
425	S22_00094	Putative ribosomal N-acetyltransferase YdaF	ef9_02555	ribosomal-protein-S5-alanine N-acetyltransferase	191	180	94	2	8	187	7	182	4.84e-49	161	0.942408	45.556
426	S22_00094	Putative ribosomal N-acetyltransferase YdaF	ef727_00400	ribosomal-protein-S5-alanine N-acetyltransferase	191	180	94	2	8	187	7	182	4.84e-49	161	0.942408	45.556
427	S22_00094	Putative ribosomal N-acetyltransferase YdaF	ef723_00492	ribosomal-protein-S5-alanine N-acetyltransferase	191	180	94	2	8	187	7	182	4.84e-49	161	0.942408	45.556
428	S22_00094	Putative ribosomal N-acetyltransferase YdaF	ef672_02225	ribosomal-protein-S5-alanine N-acetyltransferase	191	180	94	2	8	187	7	182	4.84e-49	161	0.942408	45.556
429	S22_00094	Putative ribosomal N-acetyltransferase YdaF	ef610_00352	ribosomal-protein-S5-alanine N-acetyltransferase	191	180	94	2	8	187	7	182	4.84e-49	161	0.942408	45.556
430	S22_00094	Putative ribosomal N-acetyltransferase YdaF	ef592_02151	ribosomal-protein-S5-alanine N-acetyltransferase	191	180	94	2	8	187	7	182	4.84e-49	161	0.942408	45.556
431	S22_00094	Putative ribosomal N-acetyltransferase YdaF	ef538_02361	ribosomal-protein-S5-alanine N-acetyltransferase	191	180	94	2	8	187	7	182	4.84e-49	161	0.942408	45.556
432	S22_00094	Putative ribosomal N-acetyltransferase YdaF	ef520_02318	ribosomal-protein-S5-alanine N-acetyltransferase	191	180	94	2	8	187	7	182	4.84e-49	161	0.942408	45.556
[truncated: 8,405 more rows]

## Sheet: Table S9
Table S9: A list of genes involved in response to oxidative stress confirmed within the N. nigricollis venom-specific E. faecalis isolates, with highlighted genes (yellow) annotated as two smaller proteins due to potential gene truncation.
[truncated: 26 more rows]

[truncated: 1 more sheets: Table S10]
